# Supplementary material for: Asymmetric dearomative cyclopropanation of naphthalenes to construct polycyclic compounds
Source: Chem Sci. 2022 Oct 12;13(44):13015–9. doi: 10.1039/d2sc04509e (PMC9669881; doi:10.1039/d2sc04509e)
Supplement: SC-013-D2SC04509E-s002 [file SC-013-D2SC04509E-s002.cif]

# Electronic Supplementary Material (ESI) for Chemical Science.
# This journal is © The Royal Society of Chemistry 2022

####################################################################### 
# 
# This file contains crystal structure data downloaded from the 
# Cambridge Structural Database (CSD) hosted by the Cambridge 
# Crystallographic Data Centre (CCDC).
# 
# Full information about CCDC data access policies and citation 
# guidelines are available at http://www.ccdc.cam.ac.uk/access/V1 
# 
# Audit and citation data items may have been added by the CCDC. 
# Please retain this information to preserve the provenance of 
# this file and to allow appropriate attribution of the data. 
# 
#######################################################################

data_cxy1949_0m
_database_code_depnum_ccdc_archive 'CCDC 2191583'
_audit_update_record             
;
2022-07-20 deposited with the CCDC.	2022-10-11 downloaded from the CCDC.
;
_audit_creation_date             2022-07-04
_audit_creation_method           
;
Olex2 1.5
(compiled 2022.04.07 svn.rca3783a0 for OlexSys, GUI svn.r6498)
;
_shelx_SHELXL_version_number     2019/2
_chemical_name_common            ?
_chemical_name_systematic        ?
_chemical_formula_moiety         'C15 H14 O3'
_chemical_formula_sum            'C15 H14 O3'
_chemical_formula_weight         242.26
_chemical_absolute_configuration ad
_chemical_melting_point          ?
loop_
_atom_type_symbol
_atom_type_description
_atom_type_scat_dispersion_real
_atom_type_scat_dispersion_imag
_atom_type_scat_source
C C 0.0181 0.0091 'International Tables Vol C Tables 4.2.6.8 and 6.1.1.4'
H H 0.0000 0.0000 'International Tables Vol C Tables 4.2.6.8 and 6.1.1.4'
O O 0.0492 0.0322 'International Tables Vol C Tables 4.2.6.8 and 6.1.1.4'

_shelx_space_group_comment       
;
The symmetry employed for this shelxl refinement is uniquely defined
by the following loop, which should always be used as a source of
symmetry information in preference to the above space-group names.
They are only intended as comments.
;
_space_group_crystal_system      orthorhombic
_space_group_IT_number           19
_space_group_name_H-M_alt        'P 21 21 21'
_space_group_name_Hall           'P 2ac 2ab'
loop_
_space_group_symop_operation_xyz
'x, y, z'
'x+1/2, -y+1/2, -z'
'-x, y+1/2, -z+1/2'
'-x+1/2, -y, z+1/2'

_cell_length_a                   7.7082(3)
_cell_length_b                   12.0888(5)
_cell_length_c                   12.3892(5)
_cell_angle_alpha                90
_cell_angle_beta                 90
_cell_angle_gamma                90
_cell_volume                     1154.46(8)
_cell_formula_units_Z            4
_cell_measurement_reflns_used    9901
_cell_measurement_temperature    100.0(2)
_cell_measurement_theta_max      72.65
_cell_measurement_theta_min      5.11
_shelx_estimated_absorpt_T_max   ?
_shelx_estimated_absorpt_T_min   ?
_exptl_absorpt_coefficient_mu    0.786
_exptl_absorpt_correction_T_max  0.7536
_exptl_absorpt_correction_T_min  0.7083
_exptl_absorpt_correction_type   multi-scan
_exptl_absorpt_process_details   
;
SADABS-2016/2 (Bruker,2016/2) was used for absorption correction.
wR2(int) was 0.0827 before and 0.0504 after correction.
The Ratio of minimum to maximum transmission is 0.9399.
The \l/2 correction factor is Not present.
;
_exptl_absorpt_special_details   ?
_exptl_crystal_colour            colourless
_exptl_crystal_colour_primary    colourless
_exptl_crystal_density_diffrn    1.394
_exptl_crystal_density_meas      ?
_exptl_crystal_density_method    ?
_exptl_crystal_description       block
_exptl_crystal_F_000             512
_exptl_crystal_size_max          0.35
_exptl_crystal_size_mid          0.29
_exptl_crystal_size_min          0.26
_exptl_transmission_factor_max   ?
_exptl_transmission_factor_min   ?
_diffrn_reflns_av_R_equivalents  0.0330
_diffrn_reflns_av_unetI/netI     0.0146
_diffrn_reflns_Laue_measured_fraction_full 0.998
_diffrn_reflns_Laue_measured_fraction_max 0.998
_diffrn_reflns_limit_h_max       9
_diffrn_reflns_limit_h_min       -9
_diffrn_reflns_limit_k_max       14
_diffrn_reflns_limit_k_min       -14
_diffrn_reflns_limit_l_max       15
_diffrn_reflns_limit_l_min       -15
_diffrn_reflns_number            22748
_diffrn_reflns_point_group_measured_fraction_full 0.999
_diffrn_reflns_point_group_measured_fraction_max 0.999
_diffrn_reflns_theta_full        67.679
_diffrn_reflns_theta_max         72.724
_diffrn_reflns_theta_min         5.112
_diffrn_ambient_temperature      100.0(2)
_diffrn_detector                 'Bruker PHOTON II area detector'
_diffrn_detector_area_resol_mean 7.9
_diffrn_detector_type            'CMOS area detector'
_diffrn_measured_fraction_theta_full 0.998
_diffrn_measured_fraction_theta_max 0.998
_diffrn_measurement_device       'three-circle diffractometer'
_diffrn_measurement_device_type  'Bruker D8 VENTURE'
_diffrn_measurement_method       '\w and \f scans'
_diffrn_radiation_monochromator  'mirror optics'
_diffrn_radiation_probe          x-ray
_diffrn_radiation_type           CuK\a
_diffrn_radiation_wavelength     1.54178
_diffrn_source                   'microfocus sealed X-ray tube'
_diffrn_source_current           1.0
_diffrn_source_power             0.05
_diffrn_source_type              'Incoatec I\ms'
_diffrn_source_voltage           50.0
_diffrn_standards_number         0
_reflns_Friedel_coverage         0.712
_reflns_Friedel_fraction_full    1.000
_reflns_Friedel_fraction_max     1.000
_reflns_number_gt                2273
_reflns_number_total             2296
_reflns_special_details          
;
 Reflections were merged by SHELXL according to the crystal
 class for the calculation of statistics and refinement.
 
 _reflns_Friedel_fraction is defined as the number of unique
 Friedel pairs measured divided by the number that would be
 possible theoretically, ignoring centric projections and
 systematic absences.
;
_reflns_threshold_expression     'I > 2\s(I)'
_computing_cell_refinement       'SAINT V8.38A (Bruker, 2018)'
_computing_data_collection       'Apex3 (Bruker 2018)'
_computing_data_reduction        'SAINT V8.38A (Bruker, 2018)'
_computing_molecular_graphics    'Olex2 1.5 (Dolomanov et al., 2009)'
_computing_publication_material  'Olex2 1.5 (Dolomanov et al., 2009)'
_computing_structure_refinement  'SHELXL 2019/2 (Sheldrick, 2015)'
_computing_structure_solution    'ShelXT 2014'
_refine_diff_density_max         0.248
_refine_diff_density_min         -0.149
_refine_diff_density_rms         0.032
_refine_ls_abs_structure_details 
;
 Flack x determined using 941 quotients [(I+)-(I-)]/[(I+)+(I-)]
 (Parsons, Flack and Wagner, Acta Cryst. B69 (2013) 249-259).
;
_refine_ls_abs_structure_Flack   0.01(3)
_refine_ls_extinction_coef       0.0120(10)
_refine_ls_extinction_expression Fc^*^=kFc[1+0.001xFc^2^\l^3^/sin(2\q)]^-1/4^
_refine_ls_extinction_method     'SHELXL-2019/2 (Sheldrick 2019)'
_refine_ls_goodness_of_fit_ref   1.078
_refine_ls_hydrogen_treatment    constr
_refine_ls_matrix_type           full
_refine_ls_number_parameters     165
_refine_ls_number_reflns         2296
_refine_ls_number_restraints     0
_refine_ls_R_factor_all          0.0250
_refine_ls_R_factor_gt           0.0248
_refine_ls_restrained_S_all      1.078
_refine_ls_shift/su_max          0.000
_refine_ls_shift/su_mean         0.000
_refine_ls_structure_factor_coef Fsqd
_refine_ls_weighting_details     
'w=1/[\s^2^(Fo^2^)+(0.0328P)^2^+0.3028P] where P=(Fo^2^+2Fc^2^)/3'
_refine_ls_weighting_scheme      calc
_refine_ls_wR_factor_gt          0.0639
_refine_ls_wR_factor_ref         0.0642
_refine_special_details          ?
_olex2_refinement_description    
;
1. Fixed Uiso
 At 1.2 times of:
  All C(H) groups, All C(H,H) groups
 At 1.5 times of:
  All O(H) groups
2.a Ternary CH refined with riding coordinates:
 C9(H9), C10(H10), C11(H11)
2.b Secondary CH2 refined with riding coordinates:
 C6(H6A,H6B), C7(H7A,H7B), C8(H8A,H8B)
2.c Aromatic/amide H refined with riding coordinates:
 C1(H1), C2(H2), C14(H14), C15(H15)
2.d Idealised tetrahedral OH refined as rotating group:
 O3(H3)
;
_atom_sites_solution_hydrogens   geom
_atom_sites_solution_primary     dual
_atom_sites_solution_secondary   ?
loop_
_atom_site_label
_atom_site_type_symbol
_atom_site_fract_x
_atom_site_fract_y
_atom_site_fract_z
_atom_site_U_iso_or_equiv
_atom_site_adp_type
_atom_site_occupancy
_atom_site_site_symmetry_order
_atom_site_calc_flag
_atom_site_refinement_flags_posn
_atom_site_refinement_flags_adp
_atom_site_refinement_flags_occupancy
_atom_site_disorder_assembly
_atom_site_disorder_group
O1 O 0.31203(14) 0.13416(9) 0.29789(9) 0.0155(3) Uani 1 1 d . . . . .
O2 O 0.37602(15) 0.03846(9) 0.15320(9) 0.0181(3) Uani 1 1 d . . . . .
O3 O 0.55115(16) 0.34337(9) 0.45458(9) 0.0159(3) Uani 1 1 d . . . . .
H3 H 0.560623 0.402467 0.419417 0.024 Uiso 1 1 calc R U . . .
C1 C 0.0304(2) 0.46221(14) 0.26055(13) 0.0206(4) Uani 1 1 d . . . . .
H1 H -0.079750 0.492663 0.277985 0.025 Uiso 1 1 calc R U . . .
C2 C 0.0986(2) 0.37642(14) 0.32196(13) 0.0178(3) Uani 1 1 d . . . . .
H2 H 0.034783 0.348195 0.381489 0.021 Uiso 1 1 calc R U . . .
C3 C 0.26017(19) 0.33151(13) 0.29674(12) 0.0136(3) Uani 1 1 d . . . . .
C4 C 0.35549(19) 0.37255(12) 0.20911(12) 0.0128(3) Uani 1 1 d . . . . .
C5 C 0.52834(19) 0.32294(12) 0.18560(12) 0.0120(3) Uani 1 1 d . . . . .
C6 C 0.6393(2) 0.36536(13) 0.09241(12) 0.0160(3) Uani 1 1 d . . . . .
H6A H 0.698841 0.434833 0.112802 0.019 Uiso 1 1 calc R U . . .
H6B H 0.566687 0.379513 0.027944 0.019 Uiso 1 1 calc R U . . .
C7 C 0.7719(2) 0.27343(14) 0.06954(13) 0.0183(4) Uani 1 1 d . . . . .
H7A H 0.875652 0.282217 0.115810 0.022 Uiso 1 1 calc R U . . .
H7B H 0.808521 0.274955 -0.007032 0.022 Uiso 1 1 calc R U . . .
C8 C 0.6772(2) 0.16478(13) 0.09567(12) 0.0153(3) Uani 1 1 d . . . . .
H8A H 0.612238 0.137638 0.032039 0.018 Uiso 1 1 calc R U . . .
H8B H 0.760462 0.107046 0.118695 0.018 Uiso 1 1 calc R U . . .
C9 C 0.6233(2) 0.26630(12) 0.27700(12) 0.0130(3) Uani 1 1 d . . . . .
H9 H 0.751717 0.277198 0.280725 0.016 Uiso 1 1 calc R U . . .
C10 C 0.5287(2) 0.25363(13) 0.38221(11) 0.0132(3) Uani 1 1 d . . . . .
H10 H 0.573040 0.185278 0.418356 0.016 Uiso 1 1 calc R U . . .
C11 C 0.3353(2) 0.23704(13) 0.35935(12) 0.0136(3) Uani 1 1 d . . . . .
H11 H 0.272202 0.230405 0.429562 0.016 Uiso 1 1 calc R U . . .
C12 C 0.41027(19) 0.11779(12) 0.20949(12) 0.0130(3) Uani 1 1 d . . . . .
C13 C 0.5550(2) 0.19423(12) 0.18650(13) 0.0127(3) Uani 1 1 d . . . . .
C14 C 0.1240(2) 0.50311(14) 0.17365(14) 0.0197(3) Uani 1 1 d . . . . .
H14 H 0.077417 0.561462 0.131237 0.024 Uiso 1 1 calc R U . . .
C15 C 0.2860(2) 0.45898(13) 0.14825(13) 0.0162(3) Uani 1 1 d . . . . .
H15 H 0.349686 0.488001 0.089014 0.019 Uiso 1 1 calc R U . . .

loop_
_atom_site_aniso_label
_atom_site_aniso_U_11
_atom_site_aniso_U_22
_atom_site_aniso_U_33
_atom_site_aniso_U_23
_atom_site_aniso_U_13
_atom_site_aniso_U_12
O1 0.0182(5) 0.0121(5) 0.0161(5) -0.0006(4) 0.0032(4) -0.0032(4)
O2 0.0208(6) 0.0135(5) 0.0198(5) -0.0028(4) -0.0013(5) -0.0017(5)
O3 0.0238(6) 0.0131(5) 0.0108(5) -0.0004(4) -0.0026(4) -0.0006(5)
C1 0.0148(8) 0.0218(8) 0.0251(9) -0.0085(7) -0.0047(7) 0.0046(7)
C2 0.0146(7) 0.0213(8) 0.0175(7) -0.0047(6) 0.0003(6) -0.0010(6)
C3 0.0140(7) 0.0136(7) 0.0133(7) -0.0034(6) -0.0009(6) -0.0014(6)
C4 0.0145(7) 0.0111(7) 0.0130(6) -0.0028(6) -0.0031(6) -0.0006(6)
C5 0.0140(7) 0.0108(7) 0.0113(7) 0.0000(5) -0.0007(6) -0.0015(6)
C6 0.0180(8) 0.0161(7) 0.0139(7) 0.0005(6) 0.0020(6) -0.0034(6)
C7 0.0154(8) 0.0240(9) 0.0154(7) -0.0018(6) 0.0035(6) -0.0009(7)
C8 0.0147(7) 0.0178(7) 0.0135(7) -0.0024(6) 0.0008(6) 0.0026(6)
C9 0.0122(7) 0.0136(7) 0.0132(7) -0.0001(6) -0.0016(6) -0.0002(6)
C10 0.0168(8) 0.0120(7) 0.0109(6) 0.0000(6) -0.0022(5) 0.0004(6)
C11 0.0164(7) 0.0124(7) 0.0120(6) -0.0025(6) 0.0026(6) -0.0011(6)
C12 0.0139(7) 0.0113(7) 0.0139(7) 0.0021(6) -0.0013(6) 0.0023(6)
C13 0.0137(7) 0.0120(7) 0.0125(7) -0.0007(5) -0.0015(6) 0.0018(6)
C14 0.0230(8) 0.0149(7) 0.0212(8) -0.0031(6) -0.0109(7) 0.0043(7)
C15 0.0209(8) 0.0131(7) 0.0145(7) -0.0012(6) -0.0038(6) -0.0019(6)

_geom_special_details            
;
 All esds (except the esd in the dihedral angle between two l.s. planes)
 are estimated using the full covariance matrix.  The cell esds are taken
 into account individually in the estimation of esds in distances, angles
 and torsion angles; correlations between esds in cell parameters are only
 used when they are defined by crystal symmetry.  An approximate (isotropic)
 treatment of cell esds is used for estimating esds involving l.s. planes.
;
loop_
_geom_bond_atom_site_label_1
_geom_bond_atom_site_label_2
_geom_bond_distance
_geom_bond_site_symmetry_2
_geom_bond_publ_flag
O1 C11 1.4692(18) . ?
O1 C12 1.3461(19) . ?
O2 C12 1.2149(19) . ?
O3 H3 0.8400 . ?
O3 C10 1.4180(18) . ?
C1 H1 0.9500 . ?
C1 C2 1.390(2) . ?
C1 C14 1.387(2) . ?
C2 H2 0.9500 . ?
C2 C3 1.394(2) . ?
C3 C4 1.402(2) . ?
C3 C11 1.497(2) . ?
C4 C5 1.490(2) . ?
C4 C15 1.395(2) . ?
C5 C6 1.525(2) . ?
C5 C9 1.512(2) . ?
C5 C13 1.5696(19) . ?
C6 H6A 0.9900 . ?
C6 H6B 0.9900 . ?
C6 C7 1.536(2) . ?
C7 H7A 0.9900 . ?
C7 H7B 0.9900 . ?
C7 C8 1.537(2) . ?
C8 H8A 0.9900 . ?
C8 H8B 0.9900 . ?
C8 C13 1.510(2) . ?
C9 H9 1.0000 . ?
C9 C10 1.501(2) . ?
C9 C13 1.514(2) . ?
C10 H10 1.0000 . ?
C10 C11 1.531(2) . ?
C11 H11 1.0000 . ?
C12 C13 1.476(2) . ?
C14 H14 0.9500 . ?
C14 C15 1.394(2) . ?
C15 H15 0.9500 . ?

loop_
_geom_angle_atom_site_label_1
_geom_angle_atom_site_label_2
_geom_angle_atom_site_label_3
_geom_angle
_geom_angle_site_symmetry_1
_geom_angle_site_symmetry_3
_geom_angle_publ_flag
C12 O1 C11 118.51(11) . . ?
C10 O3 H3 109.5 . . ?
C2 C1 H1 120.2 . . ?
C14 C1 H1 120.2 . . ?
C14 C1 C2 119.60(15) . . ?
C1 C2 H2 119.8 . . ?
C1 C2 C3 120.41(15) . . ?
C3 C2 H2 119.8 . . ?
C2 C3 C4 120.27(15) . . ?
C2 C3 C11 121.78(14) . . ?
C4 C3 C11 117.93(13) . . ?
C3 C4 C5 118.54(13) . . ?
C15 C4 C3 118.85(14) . . ?
C15 C4 C5 122.61(14) . . ?
C4 C5 C6 120.92(13) . . ?
C4 C5 C9 117.94(13) . . ?
C4 C5 C13 120.98(13) . . ?
C6 C5 C13 105.38(12) . . ?
C9 C5 C6 116.61(13) . . ?
C9 C5 C13 58.83(9) . . ?
C5 C6 H6A 110.6 . . ?
C5 C6 H6B 110.6 . . ?
C5 C6 C7 105.63(12) . . ?
H6A C6 H6B 108.7 . . ?
C7 C6 H6A 110.6 . . ?
C7 C6 H6B 110.6 . . ?
C6 C7 H7A 110.7 . . ?
C6 C7 H7B 110.7 . . ?
C6 C7 C8 105.29(12) . . ?
H7A C7 H7B 108.8 . . ?
C8 C7 H7A 110.7 . . ?
C8 C7 H7B 110.7 . . ?
C7 C8 H8A 110.8 . . ?
C7 C8 H8B 110.8 . . ?
H8A C8 H8B 108.9 . . ?
C13 C8 C7 104.57(12) . . ?
C13 C8 H8A 110.8 . . ?
C13 C8 H8B 110.8 . . ?
C5 C9 H9 117.0 . . ?
C5 C9 C13 62.48(9) . . ?
C10 C9 C5 117.49(13) . . ?
C10 C9 H9 117.0 . . ?
C10 C9 C13 114.56(13) . . ?
C13 C9 H9 117.0 . . ?
O3 C10 C9 114.32(13) . . ?
O3 C10 H10 107.9 . . ?
O3 C10 C11 109.64(12) . . ?
C9 C10 H10 107.9 . . ?
C9 C10 C11 108.99(12) . . ?
C11 C10 H10 107.9 . . ?
O1 C11 C3 109.26(12) . . ?
O1 C11 C10 109.02(12) . . ?
O1 C11 H11 108.9 . . ?
C3 C11 C10 111.89(13) . . ?
C3 C11 H11 108.9 . . ?
C10 C11 H11 108.9 . . ?
O1 C12 C13 119.35(13) . . ?
O2 C12 O1 117.44(13) . . ?
O2 C12 C13 123.20(14) . . ?
C8 C13 C5 108.06(13) . . ?
C8 C13 C9 118.07(13) . . ?
C9 C13 C5 58.69(9) . . ?
C12 C13 C5 121.53(13) . . ?
C12 C13 C8 117.89(13) . . ?
C12 C13 C9 118.67(13) . . ?
C1 C14 H14 119.8 . . ?
C1 C14 C15 120.32(15) . . ?
C15 C14 H14 119.8 . . ?
C4 C15 H15 119.7 . . ?
C14 C15 C4 120.55(15) . . ?
C14 C15 H15 119.7 . . ?

loop_
_geom_torsion_atom_site_label_1
_geom_torsion_atom_site_label_2
_geom_torsion_atom_site_label_3
_geom_torsion_atom_site_label_4
_geom_torsion
_geom_torsion_site_symmetry_1
_geom_torsion_site_symmetry_2
_geom_torsion_site_symmetry_3
_geom_torsion_site_symmetry_4
_geom_torsion_publ_flag
O1 C12 C13 C5 -50.8(2) . . . . ?
O1 C12 C13 C8 171.83(13) . . . . ?
O1 C12 C13 C9 18.2(2) . . . . ?
O2 C12 C13 C5 130.56(16) . . . . ?
O2 C12 C13 C8 -6.8(2) . . . . ?
O2 C12 C13 C9 -160.51(14) . . . . ?
O3 C10 C11 O1 -171.51(11) . . . . ?
O3 C10 C11 C3 67.52(16) . . . . ?
C1 C2 C3 C4 0.0(2) . . . . ?
C1 C2 C3 C11 -178.32(14) . . . . ?
C1 C14 C15 C4 0.6(2) . . . . ?
C2 C1 C14 C15 -0.4(2) . . . . ?
C2 C3 C4 C5 179.42(13) . . . . ?
C2 C3 C4 C15 0.2(2) . . . . ?
C2 C3 C11 O1 101.70(16) . . . . ?
C2 C3 C11 C10 -137.46(14) . . . . ?
C3 C4 C5 C6 -179.04(13) . . . . ?
C3 C4 C5 C9 -23.72(19) . . . . ?
C3 C4 C5 C13 44.9(2) . . . . ?
C3 C4 C15 C14 -0.5(2) . . . . ?
C4 C3 C11 O1 -76.68(16) . . . . ?
C4 C3 C11 C10 44.15(18) . . . . ?
C4 C5 C6 C7 -161.58(13) . . . . ?
C4 C5 C9 C10 6.21(19) . . . . ?
C4 C5 C9 C13 111.11(15) . . . . ?
C4 C5 C13 C8 141.61(14) . . . . ?
C4 C5 C13 C9 -106.00(15) . . . . ?
C4 C5 C13 C12 0.6(2) . . . . ?
C5 C4 C15 C14 -179.70(14) . . . . ?
C5 C6 C7 C8 32.47(16) . . . . ?
C5 C9 C10 O3 -89.72(16) . . . . ?
C5 C9 C10 C11 33.35(18) . . . . ?
C5 C9 C13 C8 94.99(15) . . . . ?
C5 C9 C13 C12 -111.40(15) . . . . ?
C6 C5 C9 C10 162.60(13) . . . . ?
C6 C5 C9 C13 -92.50(14) . . . . ?
C6 C5 C13 C8 -0.28(16) . . . . ?
C6 C5 C13 C9 112.12(13) . . . . ?
C6 C5 C13 C12 -141.29(14) . . . . ?
C6 C7 C8 C13 -32.27(16) . . . . ?
C7 C8 C13 C5 20.00(16) . . . . ?
C7 C8 C13 C9 -43.54(17) . . . . ?
C7 C8 C13 C12 162.64(13) . . . . ?
C9 C5 C6 C7 42.78(17) . . . . ?
C9 C5 C13 C8 -112.39(14) . . . . ?
C9 C5 C13 C12 106.60(16) . . . . ?
C9 C10 C11 O1 62.67(16) . . . . ?
C9 C10 C11 C3 -58.29(16) . . . . ?
C10 C9 C13 C5 109.52(15) . . . . ?
C10 C9 C13 C8 -155.49(13) . . . . ?
C10 C9 C13 C12 -1.9(2) . . . . ?
C11 O1 C12 O2 -172.03(13) . . . . ?
C11 O1 C12 C13 9.2(2) . . . . ?
C11 C3 C4 C5 -2.2(2) . . . . ?
C11 C3 C4 C15 178.62(13) . . . . ?
C12 O1 C11 C3 72.53(16) . . . . ?
C12 O1 C11 C10 -50.03(17) . . . . ?
C13 C5 C6 C7 -19.67(16) . . . . ?
C13 C5 C9 C10 -104.90(15) . . . . ?
C13 C9 C10 O3 -160.15(13) . . . . ?
C13 C9 C10 C11 -37.09(18) . . . . ?
C14 C1 C2 C3 0.0(2) . . . . ?
C15 C4 C5 C6 0.1(2) . . . . ?
C15 C4 C5 C9 155.46(14) . . . . ?
C15 C4 C5 C13 -135.94(16) . . . . ?

_shelx_res_file                  
;
TITL cxy1949_0m_a.res in P2(1)2(1)2(1)
    cxy1949_0m.res
    created by SHELXL-2019/2 at 09:09:40 on 04-Jul-2022
CELL 1.54178 7.7082 12.0888 12.3892 90 90 90
ZERR 4 0.0003 0.0005 0.0005 0 0 0
LATT -1
SYMM 0.5+X,0.5-Y,-Z
SYMM -X,0.5+Y,0.5-Z
SYMM 0.5-X,-Y,0.5+Z
SFAC C H O
UNIT 60 56 12

L.S. 4
PLAN  5 0 0
TEMP -173.15
CONF
HTAB
BOND $H
fmap 2
acta
MORE -1
REM <olex2.extras>
REM <HklSrc "%.\\cxy1949_0m.hkl">
REM </olex2.extras>

WGHT    0.032800    0.302800
EXTI    0.011959
FVAR       1.17843
O1    3    0.312025    0.134163    0.297889    11.00000    0.01820    0.01208 =
         0.01609   -0.00056    0.00320   -0.00319
O2    3    0.376020    0.038462    0.153197    11.00000    0.02081    0.01354 =
         0.01984   -0.00285   -0.00133   -0.00168
O3    3    0.551154    0.343365    0.454582    11.00000    0.02382    0.01310 =
         0.01079   -0.00045   -0.00264   -0.00061
AFIX 147
H3    2    0.560623    0.402467    0.419417    11.00000   -1.50000
AFIX   0
C1    1    0.030355    0.462209    0.260552    11.00000    0.01479    0.02184 =
         0.02512   -0.00850   -0.00475    0.00463
AFIX  43
H1    2   -0.079750    0.492663    0.277985    11.00000   -1.20000
AFIX   0
C2    1    0.098619    0.376415    0.321957    11.00000    0.01455    0.02128 =
         0.01748   -0.00473    0.00026   -0.00095
AFIX  43
H2    2    0.034783    0.348195    0.381489    11.00000   -1.20000
AFIX   0
C3    1    0.260166    0.331512    0.296741    11.00000    0.01403    0.01356 =
         0.01327   -0.00343   -0.00090   -0.00144
C4    1    0.355490    0.372554    0.209113    11.00000    0.01450    0.01108 =
         0.01295   -0.00284   -0.00310   -0.00057
C5    1    0.528342    0.322943    0.185603    11.00000    0.01402    0.01076 =
         0.01126   -0.00002   -0.00067   -0.00145
C6    1    0.639254    0.365361    0.092413    11.00000    0.01801    0.01605 =
         0.01389    0.00051    0.00202   -0.00344
AFIX  23
H6A   2    0.698841    0.434833    0.112802    11.00000   -1.20000
H6B   2    0.566687    0.379513    0.027944    11.00000   -1.20000
AFIX   0
C7    1    0.771854    0.273430    0.069536    11.00000    0.01537    0.02401 =
         0.01544   -0.00176    0.00345   -0.00094
AFIX  23
H7A   2    0.875652    0.282217    0.115810    11.00000   -1.20000
H7B   2    0.808521    0.274955   -0.007032    11.00000   -1.20000
AFIX   0
C8    1    0.677235    0.164782    0.095667    11.00000    0.01473    0.01775 =
         0.01349   -0.00243    0.00083    0.00262
AFIX  23
H8A   2    0.612238    0.137638    0.032039    11.00000   -1.20000
H8B   2    0.760462    0.107046    0.118695    11.00000   -1.20000
AFIX   0
C9    1    0.623255    0.266299    0.276999    11.00000    0.01222    0.01364 =
         0.01324   -0.00007   -0.00158   -0.00023
AFIX  13
H9    2    0.751717    0.277198    0.280725    11.00000   -1.20000
AFIX   0
C10   1    0.528720    0.253629    0.382211    11.00000    0.01681    0.01195 =
         0.01088    0.00001   -0.00219    0.00038
AFIX  13
H10   2    0.573040    0.185278    0.418356    11.00000   -1.20000
AFIX   0
C11   1    0.335335    0.237036    0.359347    11.00000    0.01635    0.01236 =
         0.01202   -0.00251    0.00263   -0.00111
AFIX  13
H11   2    0.272202    0.230405    0.429562    11.00000   -1.20000
AFIX   0
C12   1    0.410273    0.117794    0.209494    11.00000    0.01391    0.01126 =
         0.01391    0.00210   -0.00127    0.00230
C13   1    0.555001    0.194225    0.186497    11.00000    0.01369    0.01198 =
         0.01247   -0.00069   -0.00147    0.00180
C14   1    0.123957    0.503106    0.173653    11.00000    0.02304    0.01495 =
         0.02116   -0.00312   -0.01088    0.00433
AFIX  43
H14   2    0.077417    0.561462    0.131237    11.00000   -1.20000
AFIX   0
C15   1    0.286028    0.458979    0.148253    11.00000    0.02094    0.01313 =
         0.01448   -0.00123   -0.00380   -0.00190
AFIX  43
H15   2    0.349686    0.488001    0.089014    11.00000   -1.20000
AFIX   0
HKLF 4


REM  cxy1949_0m_a.res in P2(1)2(1)2(1)
REM wR2 = 0.0642, GooF = S = 1.078, Restrained GooF = 1.078 for all data
REM R1 = 0.0248 for 2273 Fo > 4sig(Fo) and 0.0250 for all 2296 data
REM 165 parameters refined using 0 restraints

END

WGHT      0.0327      0.3054

REM Instructions for potential hydrogen bonds
EQIV $1 -x+1, y+1/2, -z+1/2
HTAB O3 O2_$1
EQIV $2 x-1/2, -y+1/2, -z+1
HTAB C11 O3_$2

REM Highest difference peak  0.248,  deepest hole -0.149,  1-sigma level  0.032
Q1    1   0.4380  0.2462  0.3698  11.00000  0.05    0.25
Q2    1   0.4854  0.1618  0.1981  11.00000  0.05    0.20
Q3    1   0.4371  0.3434  0.1958  11.00000  0.05    0.19
Q4    1   0.6064  0.1804  0.1371  11.00000  0.05    0.19
Q5    1   0.5846  0.3470  0.1385  11.00000  0.05    0.18
;
_shelx_res_checksum              47738
_shelx_hkl_file                  
;
   1   0   0    0.10    0.70
   1   0   0    0.00    0.30
  -1   0   0    0.60    0.30
  -1   0   0    0.70    0.60
  -1   0   0    0.00    1.30
  -2   0   0    1.60    2.20
  -2   0   0    2.00    1.40
  -3   0   0    0.80    2.60
   3   0   0    4.20    3.90
   4   0   0  825.22   27.80
   4   0   0  785.22   33.50
   5   0   0    2.40    1.80
   5   0   0    5.40    4.10
  -5   0   0   -1.50    0.80
  -5   0   0  -15.20    9.20
  -6   0   0   -0.60    0.80
   6   0   0   -1.20    2.00
   6   0   0    0.70    2.00
   6   0   0   -3.70    2.80
   6   0   0    3.20    2.40
   6   0   0   -0.50    7.40
   7   0   0   -0.30    2.70
  -7   0   0    2.40    1.10
  -7   0   0    0.40    0.90
   7   0   0    0.40    2.20
   7   0   0    3.30    2.20
   7   0   0   -9.80   11.90
   7   0   0    2.20    2.10
  -8   0   0   46.80    2.40
   8   0   0   41.80    3.90
   8   0   0   44.80    5.00
   8   0   0   47.40    4.20
  -8   0   0   38.90    2.60
   8   0   0   46.20    4.40
  -8   0   0   42.30    2.30
  -9   0   0    4.20    0.50
   9   0   0    1.80    1.10
   0   1   0    0.40    0.30
   0  -1   0    0.40    0.90
   0   1   0    0.20    0.40
   0  -1   0   -0.40    0.40
   0  -1   0    0.30    0.30
  -1  -1   0  196.08    8.10
  -1   1   0  203.08    7.90
  -1   1   0  192.68    6.80
   1   1   0  180.18    7.10
  -1  -1   0  177.08    7.10
   1  -1   0  208.48    7.90
   1  -1   0  184.68    8.20
  -1  -1   0  182.28    6.90
   1   1   0  188.58    7.00
   1  -1   0  163.68    6.90
  -2  -1   0  896.61   30.20
  -2   1   0  882.31   31.80
   2   1   0  899.21   30.20
  -2  -1   0  852.61   32.30
   2  -1   0  881.01   29.40
   2  -1   0  819.82   31.70
   2  -1   0  993.90   32.80
   2   1   0  875.51   29.50
   2  -1   0  850.21   29.50
  -2  -1   0  868.01   30.80
   2   1   0  853.71   30.90
   2  -1   0  810.92   29.30
  -3  -1   0  419.36   22.10
  -3   1   0  524.65   20.90
  -3  -1   0  446.46   17.80
   3  -1   0  510.35   21.60
   3   1   0  515.95   17.20
   3   1   0  482.15   20.20
  -3  -1   0  515.65   19.70
   3  -1   0  487.65   21.60
   3   1   0  499.35   17.80
   3  -1   0  492.05   17.00
   4  -1   0 5533.65  183.98
   4  -1   0 5106.99  177.08
  -4  -1   0 5391.96  181.28
  -4   1   0 5018.70  176.48
  -4   1   0 5607.44  182.98
   4   1   0 5335.27  177.48
  -5  -1   0   89.29    3.50
   5  -1   0   76.89    4.10
   5   1   0   62.89    7.00
   5  -1   0   66.39   10.10
  -5   1   0   74.69   16.30
  -5   1   0   77.19    3.40
   5   1   0   77.59   10.10
   5   1   0   72.69    4.70
   5  -1   0   71.59    4.90
  -5  -1   0   84.09   15.60
   6  -1   0   97.89    6.30
   6  -1   0   99.69    6.20
   6  -1   0   83.59   14.70
   6  -1   0  101.79    5.80
   6   1   0   81.29    6.20
  -6   1   0   94.19    4.10
   6   1   0   95.09    6.40
   6  -1   0   92.79    5.80
  -6  -1   0   97.39    4.20
   6   1   0   95.59    6.00
   6  -1   0  101.09    6.90
   6   1   0   96.69    5.60
   6   1   0   98.79   14.00
  -6   1   0   94.89    4.40
   6   1   0   93.89    6.10
   7  -1   0    2.90    2.00
  -7  -1   0    3.90    1.10
   7  -1   0    0.30    3.00
   7  -1   0    4.40    2.60
   7  -1   0   10.90   12.00
  -7   1   0    1.40    0.80
  -7  -1   0    4.10    3.10
   7   1   0   -0.40    2.10
   7  -1   0   -1.30    2.30
   7  -1   0    1.10    2.00
   7   1   0   -0.40    2.10
  -7   1   0    1.80    1.00
   7   1   0   -2.50    2.30
  -7  -1   0    1.80    1.10
  -7   1   0    3.10    1.00
   7   1   0    0.40    1.90
   7   1   0    3.90    2.30
   7   1   0    5.80   11.70
  -8   1   0  491.15   16.70
  -8  -1   0  466.35   16.80
  -8  -1   0  487.35   16.70
   8  -1   0  486.95   18.20
   8  -1   0  492.25   18.10
   8   1   0  480.05   18.30
  -8  -1   0  478.15   16.70
   8   1   0  488.25   17.60
   8   1   0  481.15   17.80
  -8   1   0  503.65   16.70
   9   1   0   19.10    2.10
   9   1   0   18.40    3.30
  -9   1   0   18.90    1.00
  -9  -1   0   17.40    1.10
   9  -1   0   19.10    2.20
   9  -1   0   19.80    2.00
   0   2   0 4521.65  148.79
   0  -2   0 4246.38  148.89
   0  -2   0 4636.24  149.69
  -1   2   0  155.38    6.50
   1   2   0  164.78    6.90
  -1  -2   0  165.28    8.20
   1  -2   0  166.08    7.40
   1  -2   0  187.78    8.40
  -1   2   0  161.18    7.40
   1  -2   0  162.88    6.80
  -1  -2   0  160.48    7.20
   1   2   0  148.99    5.60
   2   2   0    8.80    1.60
  -2   2   0    6.20    1.10
  -2   2   0    6.80    2.40
   2  -2   0    8.40    2.80
  -2  -2   0   13.70    4.40
   2  -2   0    7.30    1.50
   2   2   0    9.40    1.70
   2  -2   0    6.30    1.10
   2  -2   0   10.30    3.00
  -2  -2   0    9.10    2.30
  -2  -2   0    7.10    1.50
   3   2   0  766.32   28.50
   3  -2   0  672.63   30.40
  -3  -2   0  681.13   27.80
  -3   2   0  795.92   30.50
   3  -2   0  776.92   25.90
  -3  -2   0  802.22   33.30
  -3  -2   0  837.22   28.20
   3  -2   0  777.72   26.10
   3   2   0  783.32   27.70
   3  -2   0  745.83   26.00
  -4  -2   0  990.70   36.80
   4   2   0  888.11   38.10
   4  -2   0  978.70   33.10
  -4   2   0 1012.80   39.80
   4  -2   0  990.20   40.20
   4   2   0  953.00   33.40
  -4   2   0  952.90   32.50
   5  -2   0   24.90    6.10
   5  -2   0   38.40    4.70
   5  -2   0   25.20    2.70
   5  -2   0   26.30    4.00
   5  -2   0   22.30    4.10
   5   2   0   26.40    3.20
  -5  -2   0   33.10    2.10
   5   2   0   31.90    4.70
   5   2   0   28.20    5.30
  -5   2   0   31.70    2.00
   6  -2   0   15.90    2.70
   6   2   0   18.20    7.20
  -6  -2   0   10.80    1.60
   6   2   0   11.40    2.60
   6   2   0   18.60    3.00
   6  -2   0   11.20    2.80
   6  -2   0   15.40    8.80
   6  -2   0    9.00    2.40
  -6   2   0   11.00    1.70
   6   2   0   12.40    3.00
  -6   2   0   13.60    1.60
   6  -2   0   12.70    2.90
   6  -2   0   16.80    3.40
   6   2   0   20.20    3.90
   6   2   0   13.40    2.40
  -7   2   0  219.78    8.20
   7  -2   0  231.28   10.10
   7  -2   0  214.88   26.80
   7   2   0  224.78   10.10
   7   2   0  228.28    9.70
  -7   2   0  211.68    8.20
   7   2   0  223.68    9.70
   7  -2   0  217.98    9.80
   7   2   0  170.38   22.20
  -7  -2   0  231.98    8.30
   7   2   0  221.18    9.80
   7  -2   0  232.08   10.30
   7  -2   0  223.48    9.90
  -7   2   0  223.38    8.20
   7   2   0  218.28   10.10
  -7  -2   0  219.88   10.60
   8   2   0   85.39    5.10
  -8  -2   0   88.39    3.70
  -8  -2   0   82.59    3.50
  -8  -2   0   64.89    8.10
  -8   2   0   83.99    3.50
   8   2   0   88.49    4.60
   8   2   0   82.19    4.80
  -8   2   0   79.59    3.40
  -8  -2   0   76.99    3.60
   8   2   0   85.59    5.30
   8   2   0   87.29    4.70
   8  -2   0   87.29    5.00
   9  -2   0   -0.60    1.30
  -9  -2   0    0.40    0.50
   9   2   0    0.40    1.00
   9  -2   0    0.80    1.00
   0  -3   0    1.00    1.00
   0  -3   0   -0.20    2.60
   0   3   0   -0.80    1.10
   0  -3   0    0.10    0.50
   0  -3   0   -0.50    1.90
   1  -3   0  586.54   20.40
   1  -3   0  582.14   23.80
  -1   3   0  641.84   22.70
  -1   3   0  568.14   21.70
  -1  -3   0  598.94   20.60
   1   3   0  618.84   22.30
   1  -3   0  628.54   23.10
   1  -3   0  570.34   22.10
  -1  -3   0  622.74   23.60
  -2  -3   0 1134.79   42.40
  -2  -3   0 1095.89   37.60
  -2   3   0 1144.29   41.30
   2  -3   0 1105.89   37.80
   2   3   0 1176.48   40.10
   2  -3   0 1277.77   42.80
   2   3   0 1122.19   37.80
   2  -3   0 1058.09   39.30
   2  -3   0  984.60   41.20
  -2   3   0 1161.48   39.00
   3  -3   0  220.88    7.80
   3   3   0  196.48    9.30
   3   3   0  214.48   10.40
  -3   3   0  215.18   12.40
   3  -3   0  193.18   12.90
   3  -3   0  189.48    9.10
  -3  -3   0  226.78    9.10
  -4   3   0   57.39   11.50
   4   3   0   56.79    3.90
  -4  -3   0   52.49    2.90
   4  -3   0   60.09    3.20
  -4  -3   0   49.99    7.30
  -4   3   0   50.39    2.60
   4  -3   0   64.39   10.50
   4   3   0   50.79    6.60
   5  -3   0  185.68   10.00
   5  -3   0  194.68    8.30
   5   3   0  199.38    9.60
   5  -3   0  215.08    9.40
   5   3   0  216.98    9.60
   5  -3   0  254.77   22.40
  -5  -3   0  211.08    7.60
   5   3   0  200.38    9.40
   5  -3   0  185.18    9.00
  -5   3   0  199.98    7.70
   5  -3   0  207.68    9.60
  -5   3   0  202.08    7.50
   6   3   0   31.60    4.70
   6   3   0   31.00    4.60
  -6   3   0   31.00    2.20
   6   3   0   29.70    3.70
   6  -3   0   28.70    5.10
   6  -3   0   33.90    4.80
  -6  -3   0   30.20    2.20
  -6  -3   0   32.90    4.10
   6   3   0   29.50    9.00
   6   3   0   29.30    3.90
   6   3   0   27.50    4.10
   6  -3   0   21.80   10.40
   6  -3   0   28.40    4.40
  -6   3   0   33.60    2.20
   6  -3   0   25.90    4.80
   7   3   0  338.67   13.90
  -7  -3   0  355.86   14.60
   7   3   0  326.57   13.50
   7   3   0  307.87   27.10
   7  -3   0  328.07   36.80
   7  -3   0  346.87   13.50
   7  -3   0  350.76   13.80
  -7   3   0  345.67   12.20
   7  -3   0  336.97   13.70
  -7  -3   0  358.16   12.30
  -7   3   0  321.97   12.00
   7   3   0  352.86   13.90
  -7   3   0  351.86   12.20
   7   3   0  355.96   13.80
   7   3   0  337.27   13.60
   8   3   0   -0.60    1.50
   8   3   0   -1.70    1.90
   8  -3   0   -0.70    1.70
   8   3   0   -2.40    1.50
  -8   3   0   -1.60    0.90
  -8  -3   0    0.10    0.70
   8   3   0   -2.20    1.70
   8  -3   0   -4.40    3.30
   8  -3   0   -0.50    2.10
  -8  -3   0    0.60    0.70
  -8  -3   0    2.10    7.20
   9  -3   0   20.80    1.90
  -9   3   0   20.50    3.50
  -9  -3   0   17.10    1.00
   9   3   0   16.30    3.00
   9  -3   0   17.20    2.70
   9   3   0   21.00    2.00
   0  -4   0  227.28    9.60
   0  -4   0  245.58   12.90
   0  -4   0  242.98    8.60
   0   4   0  242.38    9.70
   0   4   0  227.18   10.60
  -1   4   0 1138.99   38.40
  -1  -4   0 1061.89   36.40
   1  -4   0 1077.39   41.00
   1  -4   0 1059.89   38.90
   1  -4   0 1068.09   36.10
  -1  -4   0 1026.60   40.30
  -1   4   0 1024.30   38.50
   1   4   0 1137.09   38.90
  -2   4   0    3.00    0.70
  -2  -4   0    4.70    6.60
  -2   4   0    0.40    3.00
  -2   4   0    2.70    2.10
   2  -4   0    3.50    0.60
   2  -4   0    4.50    4.40
   2  -4   0    2.40    4.80
  -2  -4   0    1.90    0.90
   2   4   0    2.30    2.50
  -3   4   0 1006.70   34.10
   3   4   0 1052.79   38.10
  -3   4   0 1069.89   34.10
   3  -4   0 1007.30   41.40
   3  -4   0  915.51   34.60
   3   4   0 1005.40   35.00
  -3   4   0 1067.39   40.50
  -4   4   0  156.58   15.80
   4   4   0  148.79   11.00
  -4   4   0  158.88    5.60
   4  -4   0  145.59    6.30
   4  -4   0  138.59   15.60
  -4  -4   0  140.49    5.80
   4   4   0  153.58    6.80
  -4   4   0  146.39    5.60
  -5   4   0  318.67   11.80
  -5  -4   0  326.87   11.80
   5   4   0  342.37   13.60
   5  -4   0  343.07   13.40
  -5  -4   0  328.57   13.30
  -5   4   0  337.07   11.80
   5  -4   0  282.87   13.70
   5   4   0  335.57   13.40
   5  -4   0  347.27   13.50
   5   4   0  336.17   13.70
  -5   4   0  336.57   11.80
   5   4   0  341.07   13.10
   5  -4   0  340.77   15.10
  -6   4   0   13.10    1.80
   6   4   0   13.00    2.80
   6   4   0   18.40    3.30
  -6   4   0   15.20    1.90
  -6  -4   0   11.20    2.60
   6  -4   0   12.90    2.90
  -6   4   0    9.40    1.60
   6   4   0   11.90    2.60
  -6  -4   0    8.80    1.20
   6  -4   0   15.10   12.60
   6  -4   0   10.50    2.40
   7   4   0  268.27   11.20
   7   4   0  270.07   11.20
   7   4   0  241.18   22.70
   7  -4   0  224.38   32.60
   7  -4   0  248.08   10.90
   7   4   0  256.07   10.80
  -7   4   0  254.17    9.30
  -7  -4   0  266.47    9.50
   7   4   0  264.67   11.00
   7  -4   0  257.67   10.90
   7  -4   0  256.87   10.80
  -7   4   0  265.07    9.20
   8   4   0  230.38    9.30
   8  -4   0  220.58    9.20
  -8  -4   0  228.08    8.30
   8   4   0  234.88    9.50
   8   4   0  225.98    9.10
   8   4   0  236.18    9.40
  -8  -4   0  226.48    8.20
   8  -4   0  235.98    9.30
   8  -4   0  226.88    9.00
  -8   4   0  237.88    8.00
  -9   4   0   61.19    3.30
  -9  -4   0   64.49    2.50
   9   4   0   68.59    3.30
   9   4   0   60.09    3.40
   9  -4   0   62.79    3.10
   0  -5   0    1.20    0.50
   0  -5   0    0.00    0.80
   0  -5   0   -2.30    5.60
   0   5   0   -1.70    1.80
   0  -5   0    3.80    2.20
   0   5   0    0.60    2.40
   1   5   0   68.29    6.00
  -1   5   0   64.09    5.70
   1  -5   0   82.39   11.20
  -1  -5   0   70.59    3.40
   1  -5   0   72.79    3.30
   1  -5   0   61.39    7.80
  -1   5   0   72.09    6.30
  -1  -5   0   54.19   10.90
  -1  -5   0   68.29    2.80
   2  -5   0 1799.02   62.19
   2  -5   0 1909.01   69.59
   2   5   0 1961.40   66.39
  -2   5   0 1791.52   61.79
  -2  -5   0 1853.71   62.69
  -2   5   0 1814.92   64.79
  -2   5   0 1881.91   67.09
  -3   5   0    5.20    0.90
   3  -5   0   15.20    7.00
   3   5   0    4.50    1.50
  -3  -5   0    2.30    1.20
  -3   5   0    2.90    3.20
   3  -5   0    4.80    1.30
  -3  -5   0    5.00    1.30
   3   5   0    3.70    3.90
  -3   5   0    4.80    6.00
  -4  -5   0   -0.70    1.30
  -4   5   0    0.80    0.80
   4  -5   0    3.10    6.90
  -4  -5   0    1.70    1.00
   4  -5   0    1.70    1.70
   4   5   0    3.70    6.30
  -4   5   0    4.00    0.80
   4  -5   0    1.00    2.70
  -4   5   0    2.90    1.20
   4   5   0    3.40    2.70
   4   5   0    2.60    1.60
   5   5   0   28.70    3.40
   5  -5   0   23.30    3.20
   5  -5   0   28.80    4.00
   5   5   0   28.10    4.80
   5   5   0   25.20    4.00
  -5  -5   0   25.80    3.70
  -5   5   0   23.60    2.10
  -5  -5   0   25.10    2.10
  -5   5   0   22.80    1.80
   5  -5   0   20.90    9.90
   6   5   0    3.30    2.10
  -6   5   0    2.00    1.00
  -6  -5   0   -1.70    2.60
   6  -5   0  -12.60   14.70
   6   5   0    0.00    2.30
   6   5   0    3.10    2.20
  -6  -5   0    1.30    0.90
  -6  -5   0    3.20    2.50
   6  -5   0    5.20    2.30
   6  -5   0    0.80    1.90
  -6   5   0    2.20    0.90
   6   5   0    3.80    1.90
   7   5   0   12.20    2.50
   7   5   0   16.50    3.30
   7   5   0    8.70    1.80
   7   5   0   19.70    4.00
   7  -5   0   17.10    3.10
   7  -5   0   14.10    2.50
  -7   5   0   14.10    1.50
  -7  -5   0   11.10    3.00
  -7  -5   0   12.20    1.50
   8  -5   0    9.80    1.70
  -8  -5   0    5.80    0.80
   8   5   0    7.90    1.70
   8   5   0    4.90    1.30
   8   5   0    6.80    1.60
  -8  -5   0    5.80    0.70
  -8   5   0    7.60    1.50
   8  -5   0    6.60    1.30
   9   5   0   78.69    3.60
   0   6   0 2146.29   75.39
   0  -6   0 2310.77   83.79
   0  -6   0 2110.29   73.89
   0   6   0 2263.87   77.99
   1  -6   0  496.15   17.60
  -1   6   0  506.45   21.70
  -1   6   0  515.25   21.70
   1   6   0  532.95   22.50
   1  -6   0  530.85   17.50
  -1  -6   0  506.55   18.30
   1  -6   0  511.95   26.80
  -1  -6   0  543.65   17.50
   1  -6   0  453.45   23.50
   1  -6   0  523.85   18.00
   2   6   0  108.19    5.40
   2  -6   0  101.99    4.30
   2  -6   0   98.89   15.60
  -2  -6   0  107.49    5.00
   2   6   0  101.69    9.40
  -2  -6   0  110.19    4.50
   2  -6   0  102.09    4.70
  -2   6   0  100.49    8.50
   2  -6   0  111.29    4.20
  -2   6   0  108.29   11.10
  -3   6   0   27.70    1.90
  -3  -6   0   23.60    2.20
   3  -6   0   28.50    2.00
   3   6   0   29.00    2.90
   3  -6   0   32.60    2.10
  -3   6   0   26.10    9.30
   3  -6   0   24.20    2.90
   3  -6   0   25.30    9.70
   3   6   0   30.80    6.40
  -3   6   0   24.20    5.50
  -3   6   0   28.80    2.20
   4  -6   0   25.90   11.50
  -4   6   0   26.60    2.60
   4  -6   0   17.30    2.10
   4   6   0   26.20    3.10
  -4  -6   0   25.90    3.60
   4   6   0   23.40    5.00
   4   6   0   24.30    3.70
   4   6   0   27.10    4.50
  -4   6   0   22.00    2.10
  -4   6   0   20.60    1.90
   4   6   0   32.50    9.20
   4  -6   0   21.40    3.30
   4   6   0   27.30    4.20
   4  -6   0   23.60    3.60
  -4  -6   0   25.90    2.10
  -5  -6   0   29.90    2.30
   5  -6   0   25.70    4.30
   5   6   0   33.60    3.60
   5   6   0   36.70    5.30
  -5   6   0   33.60    2.50
   5  -6   0   40.60    5.30
   5  -6   0   28.00    5.00
   5   6   0   35.40    4.60
   5   6   0   34.80    4.70
  -5  -6   0   31.90    4.10
   5  -6   0   47.30   16.50
  -5   6   0   35.10    2.20
   6   6   0    3.50    2.00
   6  -6   0    8.60    2.20
  -6  -6   0    4.50    2.60
   6   6   0    3.20    2.10
   6  -6   0   23.40   33.60
   6   6   0    8.60    2.70
  -7   6   0  401.46   15.50
   7  -6   0  395.86   14.80
  -7  -6   0  349.37   15.70
   7  -6   0  397.86   14.90
  -7   6   0  393.86   13.20
   7   6   0  405.16   15.10
   7   6   0  377.36   14.80
  -7  -6   0  384.16   13.60
   7   6   0  381.16   14.90
   8   6   0   36.80    2.70
  -8   6   0   41.10    3.00
   8   6   0   45.30    2.90
   8   6   0   34.60    3.60
  -8  -6   0   44.30    2.10
   8   6   0   30.00    5.10
   8  -6   0   44.20    2.80
   8  -6   0   42.50    2.80
  -8  -6   0   41.80    1.90
   0  -7   0    3.30    0.70
   0  -7   0   -0.20    0.90
   0   7   0    1.40    4.40
   0   7   0    3.30    1.90
   1  -7   0  405.26   14.40
  -1  -7   0  410.86   13.80
  -1   7   0  377.56   19.20
  -1  -7   0  395.16   14.70
   1  -7   0  399.26   13.80
   1  -7   0  419.06   13.90
   1   7   0  401.16   20.00
  -1  -7   0  383.56   13.90
   1   7   0  382.36   14.80
  -1   7   0  394.56   19.30
   2   7   0   72.29    4.50
  -2   7   0   53.69    9.90
  -2   7   0   60.89    9.70
   2  -7   0   80.09    4.20
   2  -7   0   77.49    3.30
  -2  -7   0   77.09    4.30
  -2  -7   0   72.19    3.50
   2   7   0   79.79   15.50
   3  -7   0   71.09    3.60
  -3  -7   0   75.79    3.60
  -3   7   0   76.59    5.70
   3  -7   0   75.89    3.30
   3   7   0   90.99   13.50
   3  -7   0   82.19    5.70
   3   7   0   71.49    5.50
   3   7   0   71.49    5.10
   3   7   0   87.99    6.50
   3   7   0   70.09    4.90
  -3  -7   0   67.89    5.00
   4  -7   0   33.50    2.20
   4   7   0   42.10   12.90
   4  -7   0   35.80    4.30
   4   7   0   28.30    4.10
   4  -7   0   35.10    5.10
   4   7   0   30.70    5.10
  -4  -7   0   34.10    3.60
  -4   7   0   38.00    4.70
  -4   7   0   36.00    2.20
  -4  -7   0   34.30    2.30
   4   7   0   36.90    3.60
   4   7   0   37.40    3.80
   5   7   0  315.67   13.80
   5   7   0  345.17   13.70
   5  -7   0  330.17   13.50
  -5  -7   0  332.37   11.90
   5  -7   0  305.77   13.20
   5   7   0  339.47   13.70
  -5   7   0  330.27   11.60
   5   7   0  328.77   13.40
   5  -7   0  342.27   13.50
  -5  -7   0  341.17   14.10
  -5   7   0  340.07   14.00
  -6  -7   0  720.33   24.60
  -6   7   0  690.33   23.30
  -6  -7   0  722.53   23.80
   6   7   0  691.33   25.20
   6  -7   0  677.93   25.10
   6   7   0  709.33   25.20
  -6   7   0  680.33   25.60
   6   7   0  697.13   25.30
   6   7   0  696.13   25.20
   6  -7   0  657.93   24.90
   6  -7   0  676.13   24.90
   7   7   0  375.36   13.80
   7   7   0  365.96   13.90
   7  -7   0  367.06   13.70
  -7  -7   0  359.96   12.70
   7   7   0  364.76   13.80
  -7  -7   0  332.77   15.10
   7   7   0  352.56   13.60
  -7   7   0  358.76   14.10
   7  -7   0  377.16   13.60
   8   7   0  393.06   13.70
   8  -7   0  379.16   13.20
  -8  -7   0  321.27   12.60
   8   7   0  365.06   13.30
  -8  -7   0  387.96   12.60
   8   7   0  366.96   13.20
  -8   7   0  383.46   13.70
   8  -7   0  378.66   13.30
   0   8   0 2356.26   83.49
   0  -8   0 2144.09   75.89
   0   8   0 2376.06   76.99
   0  -8   0 2341.07   76.99
   0  -8   0 2284.87   75.99
   0   8   0 2180.08   76.89
   1  -8   0   14.30    2.70
  -1   8   0   17.00    7.60
  -1  -8   0   21.00    1.90
   1  -8   0   19.90    1.60
   1  -8   0   16.60    1.70
   1  -8   0   15.00    1.90
   1   8   0   26.20    7.60
  -1   8   0   15.10    2.40
  -1   8   0   19.00    3.10
  -1  -8   0   18.90    2.60
   1   8   0   20.20    3.40
   1   8   0   14.80    3.30
   1   8   0   16.90    3.00
   1   8   0   17.20    2.80
   2   8   0   90.39    5.50
   2   8   0   90.99    6.30
  -2  -8   0   93.09    4.00
  -2   8   0   93.39    3.70
   2   8   0   99.79   13.70
  -2  -8   0   87.39    5.60
  -2  -8   0   75.69    5.50
   2   8   0   82.79    5.50
   2  -8   0   93.59    3.80
   2  -8   0   80.19    6.70
  -2   8   0   85.59    6.10
   2   8   0   83.89    6.50
   2  -8   0   94.69    4.10
  -2   8   0  106.19   14.50
  -2   8   0   85.89    5.70
  -3   8   0   57.59    5.10
   3   8   0   61.69    4.40
   3   8   0   55.19    4.90
   3   8   0   59.29    4.40
   3  -8   0   48.50    2.90
  -3   8   0   54.49    2.60
   3  -8   0   55.89    2.70
  -3  -8   0   62.59    4.60
   3   8   0   47.90    5.40
  -3  -8   0   58.29    3.00
   3   8   0   39.80   11.00
   3  -8   0   54.29    5.10
   4   8   0 1511.75   55.19
  -4   8   0 1488.15   54.19
  -4  -8   0 1548.15   52.39
  -4  -8   0 1599.14   54.49
   4  -8   0 1499.15   51.89
   4  -8   0 1670.53   53.89
  -4   8   0 1552.44   51.99
   4   8   0 1593.04   53.99
   4   8   0 1581.74   53.89
  -5   8   0   41.50    2.10
  -5  -8   0   48.30    4.90
   5  -8   0   39.90    4.10
   5   8   0   41.30    4.70
  -5  -8   0   47.70    2.70
   5  -8   0   44.20    4.40
  -5   8   0   49.30    4.70
   5   8   0   44.00    4.10
   5   8   0   44.30    4.30
   5  -8   0   40.40    5.10
   6  -8   0   47.40    4.60
  -6  -8   0   50.49    2.60
  -6  -8   0   54.39    5.70
   6   8   0   55.29    6.30
   6  -8   0   52.39    4.10
   6   8   0   44.80    3.70
  -6   8   0   49.70    4.40
   6   8   0   56.59    4.10
   6   8   0   49.40    4.80
   6  -8   0   58.49    6.70
  -6  -8   0   49.80    3.90
   7  -8   0  273.57   10.40
  -7  -8   0  281.57    9.70
   7   8   0  283.67   10.70
   7   8   0  267.97   10.70
   7  -8   0  268.17   10.60
  -7   8   0  282.37   11.00
   7   8   0  276.17   10.80
  -8   8   0   84.59    3.80
   8   8   0   85.99    3.70
   8   8   0   83.89    4.40
  -8  -8   0   82.69    3.00
   8  -8   0   84.59    3.60
   0  -9   0    0.60    0.90
   0   9   0   -0.20    1.70
   0  -9   0    1.60    1.90
   0  -9   0    0.90    2.80
   0   9   0   -0.30    2.10
   0   9   0    2.10    2.60
   0   9   0   -6.80    9.40
   0  -9   0   -2.80    1.40
   1  -9   0  673.53   23.70
   1   9   0  630.64   24.10
  -1   9   0  643.94   33.30
   1   9   0  694.93   24.60
  -1   9   0  682.83   23.80
   1  -9   0  629.84   22.60
   1   9   0  664.83   33.80
  -1   9   0  622.94   23.90
   1  -9   0  674.43   22.60
   1   9   0  641.64   23.80
  -1  -9   0  701.43   24.10
  -1  -9   0  629.74   24.10
  -1  -9   0  633.34   22.70
  -1   9   0  644.84   24.30
   1   9   0  680.53   23.90
  -1  -9   0  684.53   22.70
  -2  -9   0  341.67   13.40
   2  -9   0  322.97   11.50
  -2  -9   0  326.27   11.70
   2   9   0  331.77   13.40
   2   9   0  312.57   25.40
   2   9   0  332.17   13.00
   2  -9   0  309.17   13.40
  -2   9   0  341.27   13.70
   2  -9   0  319.37   11.50
   2   9   0  301.47   13.60
   2   9   0  339.27   12.90
  -2   9   0  298.97   26.40
   3  -9   0  799.82   28.00
   3  -9   0  887.41   31.40
  -3  -9   0  885.51   30.50
   3   9   0  860.21   30.00
   3  -9   0  810.02   28.20
   3   9   0  806.52   31.40
  -3  -9   0  822.32   28.50
  -3   9   0  845.82   30.40
   3   9   0  824.12   30.00
   3   9   0  798.92   29.50
  -4  -9   0  539.45   20.80
   4   9   0  505.35   19.40
   4  -9   0  496.55   19.30
   4  -9   0  506.95   19.20
  -4  -9   0  512.45   17.90
  -4   9   0  517.65   19.90
   4   9   0  511.75   19.40
   4   9   0  498.45   19.60
  -4  -9   0  513.25   19.90
   5  -9   0   21.30    3.30
   5  -9   0   19.60    3.40
   5   9   0   22.30    2.90
   5   9   0   16.50    3.20
  -5  -9   0   20.70    3.80
  -5  -9   0   19.80    1.70
  -5   9   0   18.70    3.60
   5   9   0   20.80    3.90
  -6  -9   0   17.40    3.40
   6  -9   0   22.70    3.00
  -6  -9   0   23.90    1.60
   6  -9   0   24.80    2.70
   6   9   0   22.20    2.60
  -6  -9   0   25.90    2.40
   6   9   0   23.80    2.70
   6   9   0   19.40    3.20
  -6   9   0   22.10    3.00
  -7  -9   0    2.30    0.80
   7  -9   0    1.70    1.00
   7   9   0    3.90    1.30
  -7   9   0    0.30    0.90
   7   9   0    1.00    0.90
   0  10   0 2102.49   72.79
   0 -10   0 2167.88   72.89
   0 -10   0 2151.28   71.59
   0 -10   0 2145.79   73.49
   0  10   0 2146.79   72.79
   1  10   0  405.86   15.30
  -1 -10   0  410.76   14.00
   1 -10   0  409.66   13.90
  -1  10   0  382.06   15.40
  -1  10   0  399.06   15.90
   1  10   0  416.76   17.40
   1  10   0  381.26   15.30
  -1 -10   0  382.26   15.60
   1  10   0  364.66   16.10
  -1 -10   0  383.26   14.30
   1 -10   0  404.66   13.90
  -1 -10   0  383.46   15.60
   1 -10   0  406.86   15.70
  -2  10   0   53.89    4.70
   2 -10   0   50.39    4.60
   2 -10   0   42.70    5.60
   2  10   0   53.59    4.50
  -2 -10   0   47.30    2.70
   2  10   0   51.49    5.20
   2  10   0   47.30    4.80
   2 -10   0   49.50    2.70
   2  10   0   48.60    4.10
   2 -10   0   46.10    2.60
  -2 -10   0   49.50    4.90
   3 -10   0   58.39    4.90
   3 -10   0   52.49    4.60
   3 -10   0   61.79    2.80
   3  10   0   63.19    4.70
  -3  10   0   59.69    5.10
   3  10   0   51.09    5.10
   3  10   0   58.99    4.30
  -3 -10   0   63.49    5.50
   3  10   0   55.09    4.80
  -3 -10   0   58.49    3.10
  -4 -10   0   38.30    5.20
  -4 -10   0   34.10    2.20
   4  10   0   40.40    3.90
   4 -10   0   32.60    3.70
  -4 -10   0   35.60    4.10
   4  10   0   36.70    3.40
   4  10   0   32.70    4.50
   4 -10   0   43.00    4.00
  -4  10   0   30.90    4.00
   5  10   0   23.90    3.40
  -5 -10   0   23.90    1.70
  -5  10   0   22.80    3.60
   5  10   0   22.20    2.90
   5  10   0   26.40    3.30
   5 -10   0   25.80    3.50
  -5 -10   0   26.60    4.40
   6 -10   0  242.98    9.50
   6 -10   0  238.78    9.30
   6  10   0  246.78    9.70
  -6  10   0  245.28    9.90
  -6 -10   0  241.68    9.20
   6  10   0  245.78    9.60
   6  10   0  256.97    9.80
  -6 -10   0  244.98    8.60
  -7  10   0  328.97   12.50
   7 -10   0  331.17   12.20
   7  10   0  340.87   12.30
   0 -11   0    0.80    2.10
   0  11   0   -0.10    1.90
   0  11   0    2.80    2.10
   0 -11   0   -0.30    0.80
   1  11   0 1255.07   42.40
   1 -11   0 1254.77   40.40
  -1 -11   0 1230.48   40.50
  -1 -11   0 1164.28   41.70
   1  11   0 1222.28   41.80
   1 -11   0 1164.58   41.90
   1  11   0 1157.18   41.70
   1 -11   0 1211.48   40.40
  -1  11   0 1139.79   42.30
  -1  11   0 1150.58   41.40
   1  11   0 1251.97   41.70
  -1 -11   0 1199.48   42.20
   2 -11   0  420.16   15.70
   2  11   0  388.06   15.50
  -2 -11   0  413.56   14.10
   2  11   0  391.06   15.20
  -2  11   0  377.36   15.90
   2  11   0  394.56   15.90
  -2 -11   0  409.06   16.30
   2 -11   0  397.56   13.80
  -3 -11   0   17.60    3.00
   3  11   0   25.70    3.20
   3  11   0   20.00    3.50
  -3 -11   0   22.60    1.80
   3 -11   0   29.00    4.00
  -3  11   0   27.30    3.70
  -3 -11   0   27.00    5.10
   3  11   0   21.70    3.90
  -4  11   0    1.50    1.60
   4  11   0    1.10    1.50
   4 -11   0    2.40    1.50
   4  11   0    1.30    1.70
   4  11   0    4.10    2.40
  -4 -11   0    2.90    0.70
  -4 -11   0    4.50    1.70
  -4 -11   0    2.60    3.30
   5  11   0  229.08    9.10
   5  11   0  233.48    9.20
   5 -11   0  220.78    9.00
   5  11   0  222.78    9.10
  -5  11   0  228.18    9.40
  -5 -11   0  222.18    8.00
   5 -11   0  227.88    8.90
   6 -11   0   -1.00    1.20
  -6 -11   0   -0.60    1.00
   6  11   0    3.80    1.50
   6  11   0   -0.70    1.00
  -6  11   0    0.50    1.00
   6 -11   0    0.40    1.20
   0 -12   0  152.48    5.80
   0  12   0  158.48    7.90
   0  12   0  153.88    7.10
   0 -12   0  156.48    7.50
   1  12   0  172.08   10.40
   1  12   0  216.28    9.60
   1 -12   0  206.18    7.30
  -1 -12   0  205.48    7.50
  -1  12   0  200.78    9.40
   1  12   0  211.98    8.60
   1 -12   0  204.78    9.00
  -2 -12   0   38.30    2.10
  -2  12   0   42.70    4.10
   2  12   0   37.90    5.80
   2  12   0   34.40    4.30
  -2 -12   0   36.10    3.10
   2 -12   0   40.70    3.70
   2  12   0   33.20    3.90
   3 -12   0   72.99    3.90
  -3  12   0   80.59    5.60
   3  12   0   79.99    4.80
  -3 -12   0   74.39    3.30
  -3 -12   0   78.89    4.00
   3  12   0   77.09    4.60
   3  12   0   75.19    4.40
  -4 -12   0  361.06   12.00
  -4  12   0  324.17   13.20
   4  12   0  368.96   13.00
   4  12   0  341.97   13.00
   4 -12   0  346.37   13.00
   4 -12   0  340.07   12.70
  -4 -12   0  331.57   12.80
   4  12   0  353.66   13.10
   5  12   0  414.16   15.10
  -5 -12   0  430.96   14.80
   5  12   0  423.46   14.90
   5 -12   0  434.86   15.00
   5 -12   0  392.76   15.30
  -5  12   0  409.36   15.20
   0 -13   0    1.80    1.50
   0  13   0    0.20    1.40
   0 -13   0    1.80    1.00
  -1 -13   0  113.49    4.50
   1 -13   0  117.99    5.60
   1 -13   0  118.29    5.30
   1  13   0  121.49    6.00
  -1 -13   0  119.29    5.30
  -1  13   0  124.89    6.00
   2 -13   0   64.89    3.50
   2 -13   0   66.29    3.80
  -2 -13   0   71.89    3.60
   2  13   0   65.39    4.10
  -2 -13   0   67.79    2.90
  -2  13   0   69.29    4.10
   3  13   0    0.60    1.50
   3  13   0    1.40    2.30
  -3  13   0    0.60    1.00
   3 -13   0    0.60    1.20
  -3 -13   0    3.30    0.90
  -3 -13   0   -0.90    1.00
   3  13   0    3.70    1.60
   3 -13   0    1.80    1.10
  -4  13   0    3.40    1.00
   4 -13   0    2.00    0.80
   4  13   0    2.60    1.40
  -4 -13   0    2.70    0.80
   0  14   0  375.86   13.90
   0 -14   0  379.06   13.60
  -1 -14   0  312.47   11.60
   1  14   0  319.77   11.90
   1 -14   0  330.57   11.80
  -1  14   0  328.27   12.10
   1 -14   0  314.47   11.60
   2 -14   0  117.69    4.80
  -2  14   0  119.89    5.40
   2  14   0  121.19    5.30
  -2 -14   0  126.29    4.90
   2 -14   0  123.99    5.20
  -3 -14   0  203.78    7.60
   3 -14   0  235.78    8.40
  -3 -14   0  190.68    7.70
  -3  14   0  208.38    8.10
   0   0  -1   -0.10    0.40
   0   0   1    0.30    0.30
   2   0  -1   82.19    3.20
   2   0   1   71.49    5.80
   2   0   1   78.99    3.30
  -2   0   1   93.39    6.50
   2   0  -1   81.89    3.90
   2   0  -1   85.79    5.40
  -2   0  -1   83.39    5.20
   2   0   1   76.79    5.90
  -2   0   1   77.39    4.90
  -3   0  -1 4099.79  143.29
   3   0   1 4428.06  143.99
   3   0   1 4051.59  140.09
  -3   0   1 4279.87  143.39
  -3   0   1 4170.68  144.79
   3   0  -1 4169.68  140.89
   3   0  -1 4135.39  139.99
   3   0  -1 4251.77  144.29
   3   0   1 4388.26  143.99
   4   0   1 1157.98   43.20
  -4   0   1 1143.09   40.60
  -4   0   1 1340.77   46.70
   4   0   1 1270.47   41.50
   4   0  -1 1219.08   42.00
   4   0   1 1161.28   46.30
   5   0   1  336.87   13.00
   5   0  -1  357.66   13.10
  -5   0   1  344.67   11.90
   5   0  -1  327.57   20.30
  -5   0  -1  313.37   22.70
  -5   0  -1  338.07   11.90
   5   0   1  344.07   12.80
  -5   0   1  340.27   22.90
   5   0   1  347.97   18.90
   5   0   1  305.87   15.80
   6   0   1   89.09   12.70
   6   0   1  121.29    6.10
  -6   0  -1  115.99    4.80
   6   0  -1  112.89    7.60
   6   0  -1  109.29    6.70
   6   0  -1   90.09   16.50
   6   0  -1  118.29    6.50
   6   0   1  102.99    6.50
   6   0  -1  110.59    6.60
  -6   0   1  112.59    4.60
   6   0   1  115.39    6.70
   6   0   1  124.59    6.50
   6   0   1  116.89    6.40
  -6   0   1  108.29    4.70
   6   0  -1  105.29    6.90
  -7   0  -1    3.30    1.30
   7   0  -1    5.10    2.40
   7   0   1    9.00    9.60
   7   0  -1  -10.80   12.80
  -7   0   1    6.90    1.10
  -7   0   1    6.70    1.20
   7   0   1    6.10    2.40
   7   0   1    7.70    2.20
   7   0   1    6.20    2.30
   7   0  -1    5.50    2.30
   7   0   1    5.20    2.20
   7   0   1   10.00    2.50
  -7   0  -1    3.70    1.00
  -7   0   1    4.70    0.90
   7   0  -1    7.90    2.40
   7   0  -1    6.60    2.80
   8   0   1  156.68    7.50
   8   0   1  154.98    7.10
   8   0  -1  152.68    7.30
  -8   0  -1  149.88    5.90
   8   0   1  169.28    7.50
  -8   0  -1  155.08    6.00
  -8   0   1  150.48    5.80
   8   0   1  163.38    7.80
   8   0   1  156.78    7.20
  -8   0  -1  155.98    6.00
  -8   0   1  156.28    5.80
   8   0  -1  162.28    7.70
   9   0   1   84.29    3.90
   9   0   1   91.79    4.20
  -9   0  -1   84.49    3.20
   9   0  -1   79.29    4.10
   9   0  -1   80.39    3.90
   0   1   1   34.80    1.80
   0   1  -1   31.50    1.80
   0  -1  -1   33.50    2.10
   0   1   1   33.80    2.10
   0  -1   1   34.90    2.00
   0   1   1   35.30    1.90
   0  -1  -1   35.50    1.90
   0  -1   1   34.10    2.40
   1  -1   1 1165.98   42.40
   1  -1   1 1246.88   42.50
   1   1  -1 1257.47   41.90
  -1  -1  -1 1264.27   41.80
  -1  -1  -1 1235.18   41.70
   1   1  -1 1202.48   41.80
  -1   1   1 1222.98   42.40
  -1  -1   1 1118.99   42.60
   1  -1  -1 1233.18   41.80
   1   1   1 1209.98   41.80
  -1  -1   1 1234.48   41.90
   1   1   1 1236.68   41.60
   1  -1  -1 1229.48   43.10
   1   1   1 1272.57   41.70
  -1   1  -1 1136.99   41.10
  -1   1  -1 1396.36   42.80
   1  -1  -1 1283.57   42.60
  -2  -1  -1 5568.94  187.68
   2   1  -1 5699.13  188.28
   2   1  -1 5726.93  189.08
  -2  -1  -1 5571.44  188.68
  -2   1   1 5926.91  189.78
   2  -1   1 5408.36  189.68
   2  -1  -1 5446.46  189.88
   2   1   1 5430.06  189.28
  -2  -1   1 6258.87  190.68
  -2  -1   1 5371.76  188.28
   2   1   1 5571.84  188.68
   2  -1  -1 5822.72  188.18
  -2  -1   1 5553.74  188.68
   2  -1  -1 5658.03  187.88
  -2   1  -1 5804.82  189.88
   3   1  -1  961.00   32.90
  -3   1   1  913.21   35.10
  -3  -1  -1  930.31   31.70
  -3  -1  -1  931.11   34.20
   3  -1   1  937.51   35.40
   3   1  -1  907.61   35.10
   3  -1   1  952.90   36.00
   3  -1  -1  856.71   35.70
   3  -1  -1  943.21   32.10
   3   1   1  886.81   35.60
   3   1   1  921.41   34.60
   3  -1  -1  901.91   32.50
  -3  -1   1  895.31   36.60
   3  -1  -1  959.40   31.40
   3  -1  -1 1070.89   37.40
   3   1   1  931.91   31.80
  -3   1  -1  959.30   35.50
  -3  -1   1  915.01   34.10
   3   1   1  900.01   31.60
  -3  -1   1  885.41   33.00
   4   1  -1  714.03   26.00
  -4   1   1  680.73   23.80
   4  -1   1  694.93   24.40
   4  -1   1  731.63   30.00
  -4   1   1  714.13   29.80
  -4  -1  -1  738.53   29.10
   4  -1  -1  684.13   31.10
   4  -1  -1  691.33   24.30
   4  -1  -1  686.33   24.60
  -4  -1   1  693.13   23.80
  -4  -1   1  765.52   29.20
  -4   1  -1  696.53   30.00
   4   1   1  640.24   24.60
   4   1   1  720.03   24.60
   5  -1   1  594.14   20.50
  -5  -1  -1  613.64   30.10
   5  -1   1  565.04   21.50
  -5  -1  -1  581.14   19.60
   5  -1   1  640.44   20.70
   5  -1   1  505.15   26.40
   5  -1   1  505.95   21.90
  -5   1   1  561.24   19.50
   5   1  -1  536.75   21.20
  -5   1   1  556.74   30.40
   5  -1   1  585.64   23.50
   5   1  -1  577.74   20.60
   5   1   1  545.05   21.10
  -5   1  -1  600.94   31.00
   5  -1  -1  505.05   28.10
  -5  -1   1  602.14   19.50
  -5  -1   1  557.44   28.60
   5  -1  -1  573.84   21.50
  -5   1  -1  578.14   19.60
   5  -1  -1  536.25   20.50
   5   1   1  560.94   26.50
   5   1   1  616.54   20.70
   6  -1   1  119.39    7.20
   6  -1   1  128.19    7.00
   6  -1   1  117.29    6.30
   6   1  -1  120.69    6.50
   6   1  -1  114.89   16.20
   6  -1   1  127.39    6.70
   6   1  -1  121.89    7.00
   6   1  -1  114.19    7.30
  -6   1   1  125.69    5.00
   6   1  -1  128.49    7.40
  -6   1   1  126.39    5.00
  -6  -1  -1  127.59    5.10
   6  -1   1  142.09   14.60
   6   1  -1  126.49    7.00
   6  -1   1  130.89    7.00
   6  -1  -1  123.19    6.70
   6   1   1  120.19    6.90
  -6   1  -1  122.09    5.40
   6  -1  -1  114.29    8.40
   6  -1  -1  115.79    7.30
   6  -1  -1  114.19    7.00
   6   1   1  131.19    6.90
   6  -1  -1  100.99   17.50
  -6   1  -1  127.49    5.10
   6   1   1  118.39   13.20
   6   1   1  114.99    6.80
   6   1   1  117.99    7.00
  -6  -1   1  125.69    5.00
   6   1   1  122.79    6.40
   7   1  -1  112.79    6.60
   7  -1   1  102.69    6.50
   7  -1   1  114.49   20.70
   7   1  -1  113.09    6.90
   7  -1   1  119.29    6.30
   7   1  -1  126.89   25.60
  -7   1   1  111.19    4.70
  -7   1   1  115.49    4.70
  -7   1   1  115.09    4.70
   7  -1   1  112.49    6.30
   7   1  -1  104.49    6.60
   7   1  -1  118.99    6.50
   7  -1   1  115.79    6.80
  -7  -1  -1  111.69    4.90
   7   1  -1  108.79    6.70
   7  -1   1  119.99    6.60
   7   1   1  116.49    6.40
   7  -1  -1  117.09    6.70
   7   1   1  114.29    6.30
  -7  -1   1  113.19    4.70
   7  -1  -1  115.39    6.50
   7   1   1  124.79    6.40
   7   1   1  112.09    6.60
   7   1   1  111.89    6.60
   7  -1  -1  105.09   20.90
   7  -1  -1  115.59    6.90
  -7   1  -1  116.59    4.70
  -7   1  -1  109.59    4.80
   7   1   1   83.79   17.80
  -7  -1   1  113.29    4.70
  -7   1  -1  122.99    4.90
  -7  -1   1   96.49    7.40
   8  -1   1   30.70    3.80
  -8   1   1   34.60    2.00
  -8  -1  -1   36.40    2.30
   8  -1   1   42.00    3.70
   8  -1   1   32.50    3.90
  -8  -1  -1   25.20    4.50
   8   1  -1   37.00    3.90
   8  -1   1   32.60    5.10
  -8  -1  -1   34.50    2.00
   8  -1   1   40.80    4.20
   8   1  -1   34.60    3.70
  -8  -1  -1   31.60    2.20
  -8   1   1   33.10    2.20
   8  -1  -1   32.30    3.60
  -8   1  -1   31.20    2.30
  -8   1  -1   32.80    2.00
  -8   1  -1   35.70    2.20
   8   1   1   34.10    3.70
   8   1   1   37.30    3.50
  -8  -1   1   30.40    2.00
  -8  -1   1   36.80    2.10
   8  -1  -1   38.10    4.20
   8   1   1   31.20    4.10
   8   1   1   36.60    4.40
  -9   1   1  162.38    7.00
   9  -1   1  175.28    6.90
   9  -1   1  178.98    6.70
   9   1  -1  173.68    6.90
  -9  -1  -1  169.98    6.00
  -9  -1  -1  157.38    6.00
   9  -1  -1  173.08    6.80
  -9  -1   1  167.28    5.80
   9  -1  -1  165.58    6.80
  -9   1  -1  175.48    5.90
   9   1   1  174.58    6.90
   9   1   1  156.88    6.90
   0  -2   1 1262.57   42.60
   0   2  -1 1258.57   42.50
   0   2   1 1259.57   42.10
   0   2   1 1229.88   43.00
   0   2  -1 1160.98   42.80
   0  -2  -1 1277.57   42.90
   0   2   1 1299.67   42.70
   0  -2   1 1120.19   41.50
   0  -2  -1 1292.27   42.20
   0  -2   1 1279.17   43.50
  -1   2   1 6405.66  208.68
  -1  -2  -1 5793.22  208.18
   1  -2   1 6731.03  209.58
   1  -2   1 6002.40  207.58
   1   2  -1 6387.46  208.28
   1  -2   1 6031.40  208.68
  -1  -2   1 6098.69  208.38
   1   2   1 6738.93  208.58
   1  -2  -1 7014.00  210.08
  -1   2  -1 5793.52  207.48
   1  -2  -1 6052.29  208.18
  -1   2  -1 5998.40  208.68
   1  -2  -1 5855.51  208.68
  -1  -2   1 7170.48  209.78
   1   2   1 5773.82  207.98
   2  -2   1  336.97   11.60
   2   2  -1  323.67   13.00
  -2  -2  -1  313.97   13.20
   2   2  -1  328.77   13.10
   2  -2   1  324.57   11.70
   2  -2   1  369.26   15.10
  -2  -2  -1  314.77   12.50
  -2   2   1  330.47   14.30
   2  -2  -1  333.97   14.90
   2  -2  -1  378.76   16.00
  -2  -2   1  348.67   12.80
  -2  -2   1  309.17   13.50
  -2  -2   1  333.07   15.20
   2   2   1  333.87   11.70
   2   2   1  310.57   14.00
   2  -2  -1  315.17   13.10
   2   2   1  319.77   12.80
  -2   2  -1  347.27   11.70
   2   2   1  331.27   12.50
  -3  -2  -1  330.17   14.20
  -3   2   1  365.06   16.60
   3   2  -1  355.86   15.50
   3   2  -1  354.86   14.50
   3  -2   1  364.86   16.80
  -3  -2  -1  329.77   14.40
   3  -2   1  356.16   12.50
  -3  -2   1  338.17   18.40
  -3   2  -1  374.66   16.90
   3  -2  -1  376.06   13.30
   3   2   1  367.86   12.60
   3   2   1  308.37   16.80
   3  -2  -1  322.67   14.30
   3  -2  -1  360.96   12.30
   3   2   1  356.86   14.90
   3  -2  -1  313.17   17.50
   3   2   1  343.27   13.60
  -3  -2   1  346.37   14.60
   4   2  -1  550.04   21.50
   4   2  -1  515.95   19.20
   4  -2   1  481.35   24.20
   4   2  -1  477.65   25.20
  -4  -2  -1  530.25   22.70
   4  -2   1  548.65   18.90
  -4   2   1  567.24   25.20
  -4   2   1  563.04   18.20
  -4  -2   1  572.44   22.90
   4   2   1  545.45   19.80
   4  -2  -1  531.75   18.70
   4   2   1  556.04   19.20
   4  -2  -1  500.65   25.80
  -4  -2   1  542.65   18.30
  -4   2  -1  582.94   25.60
   4   2   1  480.25   24.60
  -4   2  -1  518.95   18.30
   5  -2   1   61.79    9.40
  -5  -2  -1   79.49    3.70
  -5   2   1   85.39    3.50
   5  -2   1   76.69    5.60
   5  -2   1   84.59    4.90
  -5   2   1   82.99    3.50
   5   2  -1   84.69    4.90
  -5   2   1   74.99    3.80
   5  -2   1   81.69    4.30
   5   2  -1   77.49    5.80
   5  -2   1   74.49    5.30
   5  -2   1   82.09    5.80
   5   2   1   77.89    5.80
   5  -2  -1   82.79   13.50
  -5   2  -1   83.09    3.60
   5   2   1   82.59    5.50
   5   2   1   89.49    9.40
   5  -2  -1   70.19    8.30
   5  -2  -1   80.19    5.60
   5   2   1   78.59    4.60
  -5  -2   1   76.29    3.50
   5   2   1   74.19    5.70
   6  -2   1   53.69    5.80
   6  -2   1   50.89    4.90
  -6   2   1   57.39    2.80
   6  -2   1   56.59    4.50
  -6   2   1   56.09    2.70
   6  -2   1   47.70    5.40
   6   2  -1   48.40    5.60
   6   2  -1   35.70    9.40
   6  -2   1   54.39    4.90
   6   2  -1   59.89    5.20
   6  -2   1   49.90    4.60
  -6   2   1   49.99    2.90
   6   2  -1   53.29    4.50
   6  -2   1   54.89    4.50
   6   2  -1   52.69    4.80
  -6  -2  -1   50.69    2.90
   6   2  -1   49.50    5.30
   6  -2  -1   43.10   11.00
  -6   2  -1   51.39    3.20
   6  -2  -1   63.99    6.70
   6   2   1   51.29   11.20
   6   2   1   51.49    4.90
   6   2   1   48.90    4.70
   6  -2  -1   54.09    5.30
   6   2   1   39.90    6.40
  -6  -2   1   52.29    2.80
   6   2   1   59.79    4.30
   6  -2  -1   55.69    5.20
   6   2   1   58.49    4.90
  -6   2  -1   52.99    2.90
   6  -2  -1   47.70    4.40
  -6  -2   1   49.20    4.40
   7  -2   1  455.95   30.90
  -7  -2  -1  499.25   17.00
   7   2  -1  455.35   18.10
   7  -2   1  444.16   18.00
   7   2  -1  499.35   18.30
   7  -2   1  454.35   18.00
   7   2  -1  485.95   18.60
  -7   2   1  509.35   16.80
   7   2  -1  502.25   18.70
   7  -2   1  486.95   18.80
   7  -2   1  480.55   18.10
   7   2  -1  486.95   33.10
   7  -2   1  491.05   18.30
   7   2  -1  480.95   18.20
  -7   2   1  489.15   16.70
   7  -2   1  462.65   18.30
   7   2   1  505.05   18.40
   7   2   1  488.75   18.20
   7  -2  -1  429.26   37.30
  -7   2  -1  477.35   16.90
   7  -2  -1  474.15   18.50
   7   2   1  493.15   18.70
   7   2   1  480.95   18.20
  -7  -2   1  477.25   19.00
  -7   2  -1  481.95   16.80
  -7   2  -1  513.95   17.00
   7  -2  -1  471.85   18.20
   7  -2  -1  479.55   18.40
   7   2   1  486.65   27.80
  -7  -2   1  488.75   16.90
   7   2   1  522.35   18.70
   8   2  -1  473.15   17.80
  -8  -2  -1  425.26   18.70
   8   2  -1  486.15   17.40
  -8  -2  -1  475.55   16.30
  -8   2   1  464.45   16.30
   8   2  -1  477.45   17.40
   8   2  -1  452.25   17.00
   8   2  -1  470.75   17.10
   8  -2   1  399.96   19.30
   8   2   1  469.65   17.00
   8   2   1  506.85   18.00
   8   2   1  468.65   17.30
  -8   2  -1  479.25   16.20
  -8  -2   1  465.75   16.10
   8  -2  -1  446.56   17.40
  -8   2  -1  488.65   17.10
  -8  -2   1  472.95   16.10
  -8   2  -1  494.25   16.20
   8   2   1  466.25   17.20
   8  -2  -1  476.75   17.70
  -9  -2  -1  137.29    4.90
  -9   2   1  135.49    5.90
   9  -2   1  130.99    5.50
   9   2  -1  139.39    5.80
  -9  -2  -1  129.09    5.00
   9  -2   1  135.09    5.70
   9   2   1  132.89    5.70
  -9  -2   1  140.19    4.70
   9   2   1  131.49    5.60
   9  -2  -1  148.89    6.40
  -9   2  -1  141.39    4.80
   9  -2  -1  135.99    5.60
   0  -3   1  939.41   33.50
   0  -3   1  969.50   35.10
   0   3  -1 1009.70   34.60
   0  -3  -1  961.60   35.50
   0  -3   1 1005.50   36.40
   0   3   1 1051.59   34.30
   0  -3  -1  927.61   33.30
   0  -3  -1 1019.90   34.40
   0   3   1 1082.59   35.20
   0   3  -1  988.10   35.00
  -1   3   1 4566.64  146.79
   1  -3   1 4171.18  145.09
   1   3  -1 4195.58  145.49
  -1   3   1 4455.15  147.19
   1  -3   1 4401.86  147.39
   1   3  -1 4223.98  145.49
   1  -3   1 4067.19  146.39
   1  -3  -1 4252.87  147.09
   1  -3  -1 4350.06  147.39
   1  -3  -1 4828.72  149.19
  -1  -3   1 4118.79  145.19
   1   3   1 4429.56  146.99
  -1   3  -1 4018.40  146.29
   1   3   1 4747.43  147.89
  -1  -3   1 4857.11  148.79
   2  -3   1   16.90    1.40
   2  -3   1   16.00    2.40
   2   3  -1   16.70    3.40
   2   3  -1   14.20    2.50
   2  -3   1   14.50    5.20
  -2   3   1   17.50    2.50
   2  -3   1   13.00    3.60
  -2   3   1   18.00    3.90
  -2   3  -1   13.90    2.10
   2  -3  -1   16.20    1.30
  -2  -3   1   11.70    1.40
   2   3   1   18.50    3.30
   2  -3  -1   12.20    4.30
   2  -3  -1   11.60    3.30
   2  -3  -1   16.00    4.70
  -2   3  -1   13.90    3.30
   2   3   1    8.40    3.10
  -2  -3   1   13.00    2.10
   3  -3   1 1645.84   63.69
   3   3  -1 2006.20   65.59
   3  -3   1 1735.63   58.59
  -3  -3  -1 1712.03   59.49
   3   3  -1 1910.91   61.79
   3  -3  -1 1568.24   60.59
  -3  -3   1 1678.13   58.89
  -3  -3   1 1960.50   66.19
   3   3   1 1809.42   60.89
   3  -3  -1 1656.43   64.79
   3  -3  -1 1659.73   58.09
   3  -3  -1 1699.93   58.39
  -3  -3   1 1689.43   59.89
   4   3  -1  256.07   10.30
  -4   3   1  260.17    9.20
  -4  -3  -1  227.08   13.50
   4  -3   1  248.78   10.20
  -4   3   1  275.97    9.20
   4   3  -1  265.47   13.40
  -4   3   1  268.27   17.50
   4  -3   1  272.07    9.90
   4  -3   1  270.57   16.70
   4  -3  -1  275.47   10.00
  -4   3  -1  256.17    9.30
   4   3   1  265.97   10.30
  -4  -3   1  251.07   13.40
  -4  -3   1  242.78    9.20
  -4  -3   1  262.67   10.20
   4  -3  -1  250.47   18.20
  -4   3  -1  274.17   17.50
   4   3   1  241.18   12.40
   4  -3  -1  266.07    9.80
   5  -3   1  311.27   13.20
  -5  -3  -1  321.27   11.50
   5   3  -1  319.17   13.30
  -5   3   1  327.97   11.40
   5  -3   1  329.97   13.20
  -5   3   1  337.87   11.30
   5  -3   1  320.57   12.50
   5  -3   1  326.77   20.50
   5   3  -1  310.77   13.10
   5  -3   1  322.47   13.00
   5  -3   1  313.07   12.90
   5  -3   1  327.57   12.30
  -5   3   1  328.37   11.30
   5   3   1  320.77   13.20
   5   3   1  319.27   13.20
  -5   3  -1  333.37   11.40
  -5   3  -1  316.37   11.60
   5  -3  -1  325.27   22.60
   5  -3  -1  317.87   13.00
   5  -3  -1  318.87   13.40
  -5  -3   1  338.57   12.80
   5   3   1  319.37   12.60
   5   3   1  300.27   12.80
  -5  -3   1  306.47   11.40
   5  -3  -1  299.07   12.80
   6   3  -1  285.97   12.20
  -6   3   1  280.37   10.10
   6  -3   1  274.67   22.50
   6  -3   1  283.57   11.70
   6  -3   1  267.77   11.80
   6  -3   1  268.27   11.60
   6  -3   1  267.17   11.40
   6   3  -1  278.27   12.20
  -6   3   1  275.77   10.10
  -6  -3  -1  271.97   10.20
   6   3  -1  294.47   11.90
   6   3  -1  296.97   11.70
   6   3   1  271.27   11.50
   6   3   1  311.67   15.00
   6  -3  -1  286.87   11.80
   6   3   1  283.57   12.60
  -6   3  -1  278.07   10.20
   6  -3  -1  348.67   37.00
  -6  -3   1  263.47   11.80
   6   3   1  290.27   13.50
   6  -3  -1  253.77   12.00
  -6  -3   1  284.77   10.20
   6   3   1  288.67   18.70
  -6   3  -1  275.67   10.20
  -6   3  -1  278.77   10.20
   7   3  -1  407.56   15.80
   7   3  -1  488.05   36.00
   7   3  -1  409.76   16.10
   7   3  -1  439.46   16.60
   7  -3   1  406.46   34.10
   7   3  -1  406.86   15.70
  -7  -3  -1  412.76   14.50
  -7  -3  -1  407.66   16.70
   7  -3   1  385.36   15.80
   7   3  -1  402.76   16.00
  -7   3   1  415.16   14.20
   7  -3   1  386.46   15.50
   7  -3   1  410.16   15.80
  -7   3  -1  404.16   14.30
  -7   3  -1  404.96   14.40
   7  -3  -1  396.66   15.90
   7   3   1  373.76   16.40
   7  -3  -1  354.96   43.60
  -7  -3   1  396.96   16.50
   7  -3  -1  409.06   15.70
   7   3   1  413.86   15.90
  -7  -3   1  424.16   14.40
   7   3   1  402.96   27.00
   7  -3  -1  417.16   16.00
  -7   3  -1  405.66   14.40
   7   3   1  411.16   15.70
   7   3   1  411.16   16.10
   7   3   1  421.96   16.20
   8   3  -1   71.89    5.90
  -8  -3  -1   72.19    3.20
   8  -3   1   71.59    4.60
   8   3  -1   68.39    4.50
   8  -3   1   74.39    4.20
   8   3  -1   76.29    4.90
  -8  -3  -1   65.09    7.10
   8   3  -1   77.39    4.90
   8   3  -1   71.79    4.30
  -8  -3  -1   74.09    3.20
  -8   3   1   73.79    2.80
  -8   3  -1   71.19    3.50
   8  -3  -1   67.29    4.40
   8  -3  -1   71.39    4.40
   8   3   1   74.49    4.30
   8  -3  -1   71.69    4.50
  -8   3  -1   71.99    3.10
  -8  -3   1   70.09    3.20
  -8  -3   1   73.49    3.10
   8   3   1   78.99    4.20
   8   3   1   73.39    4.50
   8   3   1   61.39    4.50
  -9   3   1   67.09    3.80
   9  -3   1   74.59    3.40
   9   3  -1   73.69    3.60
  -9  -3  -1   75.59    2.80
   9  -3   1   66.59    3.40
   9   3   1   69.59    3.60
  -9   3  -1   75.39    3.70
   9  -3  -1   75.59    3.50
   9   3   1   79.59    3.60
   0  -4  -1  214.88   13.00
   0  -4   1  212.48   11.90
   0  -4   1  210.08    7.90
   0   4   1  222.18    8.90
   0  -4  -1  209.08    9.00
   0  -4  -1  215.28    7.90
   0   4  -1  211.68   10.00
   0   4   1  231.68   10.20
   0   4  -1  213.68    9.30
  -1   4   1  488.95   19.40
   1   4  -1  480.75   19.50
   1   4  -1  485.85   17.20
   1   4  -1  478.85   17.30
  -1  -4  -1  514.15   17.20
   1  -4   1  498.45   19.90
   1  -4   1  484.05   17.00
  -1   4   1  493.45   19.10
   1  -4   1  545.75   22.00
   1   4   1  454.75   21.00
  -1  -4   1  489.85   17.20
   1  -4  -1  473.55   22.10
  -1  -4   1  492.95   21.30
   1   4   1  509.95   19.60
   1  -4  -1  465.35   16.80
   1  -4  -1  509.25   19.80
  -1   4  -1  490.65   19.10
   2   4  -1   90.39    6.80
   2  -4   1   92.59    9.00
  -2   4   1   93.59    7.60
  -2   4   1   88.69    5.80
   2  -4   1   90.79    8.70
  -2   4  -1   82.69    7.40
   2  -4  -1   90.99    3.60
   2   4   1   94.79    9.40
   2  -4  -1   87.69    9.50
  -2  -4   1   93.89   10.80
   2  -4  -1   82.59    3.80
  -2  -4   1   90.39    4.20
   2   4   1   92.19    6.60
  -2   4  -1   92.89    3.50
  -2   4  -1   89.79    5.50
   3   4  -1 1182.78   42.20
  -3   4   1 1269.67   47.70
   3  -4   1 1263.07   48.70
   3   4  -1 1101.99   42.00
   3  -4   1 1279.37   41.90
   3   4  -1 1241.78   45.50
   3   4   1 1267.77   45.00
   3   4   1 1160.18   42.20
   3  -4  -1 1218.78   41.40
  -3   4  -1 1178.78   41.30
  -3   4  -1 1220.58   41.30
   3  -4  -1 1389.86   50.19
  -3   4  -1 1209.38   42.50
  -3  -4   1 1201.88   42.20
  -3   4  -1 1350.66   48.30
   3  -4  -1 1242.68   41.60
   4   4  -1  576.34   24.40
   4   4  -1  577.84   20.10
   4  -4   1  623.24   28.40
  -4  -4  -1  525.45   19.00
   4  -4   1  564.64   19.60
  -4   4   1  535.65   18.80
  -4   4   1  508.35   28.10
   4  -4   1  540.35   19.80
  -4   4   1  563.84   18.80
  -4   4  -1  544.85   18.90
  -4   4  -1  550.14   29.10
   4  -4  -1  530.85   18.80
   4  -4  -1  481.45   28.70
  -4   4  -1  563.44   18.90
   4   4   1  529.65   23.10
  -4  -4   1  585.84   20.20
  -4  -4   1  561.94   18.90
   4   4   1  567.94   20.00
   5  -4   1  158.38    8.70
  -5   4   1  154.38    6.10
   5  -4   1  160.28    8.20
   5  -4   1  156.88    7.50
   5   4  -1  160.48    8.60
   5   4  -1  161.38    8.30
   5  -4   1  165.28    7.90
  -5   4   1  164.68    6.10
  -5  -4  -1  166.18    6.50
   5   4  -1  176.98    7.70
   5  -4   1  162.38    7.20
   5  -4   1  167.18   16.90
   5   4  -1  158.18    8.10
  -5   4   1  167.38    6.20
   5  -4   1  161.58    7.80
  -5  -4   1  167.28    7.90
  -5   4  -1  163.28    6.20
   5   4   1  168.98    7.50
  -5   4  -1  153.78    6.40
   5  -4  -1  150.98    6.00
  -5  -4   1  164.28    6.20
   5   4   1  149.59    7.80
   5   4   1  163.38    8.30
   5  -4  -1  147.49   20.00
   5  -4  -1  165.28    8.10
   5  -4  -1  159.38    8.10
  -5   4  -1  166.88    6.30
   5   4   1  157.08    8.20
  -6   4   1  112.09    4.80
   6  -4   1  119.09    6.50
   6   4  -1  120.89    7.10
  -6  -4  -1  125.99    7.00
   6  -4   1  131.39    7.40
   6  -4   1  120.19    6.70
   6   4  -1  120.59    6.50
  -6  -4  -1  120.39    5.10
   6  -4   1   79.59   18.80
   6   4  -1  104.19    8.30
  -6   4   1  125.99    4.80
   6   4  -1  126.99    6.90
   6  -4  -1  126.09    6.80
   6   4   1  117.29    6.90
  -6  -4   1  122.59    5.00
  -6   4  -1  121.39    5.00
   6   4   1  116.79    6.40
  -6   4  -1  119.19    5.00
  -6  -4   1  130.09    7.10
   6  -4  -1  124.19    6.80
  -6   4  -1  115.79    5.00
   6   4   1  111.79    6.60
   6  -4  -1  123.79   27.40
   6   4   1  125.69    7.00
   7  -4   1   79.59    5.20
   7   4  -1   80.09    5.90
  -7  -4  -1   87.99   10.20
   7  -4   1   83.19    5.20
   7   4  -1   82.59    5.50
   7  -4   1   90.39    5.70
  -7  -4  -1   92.29    3.80
  -7   4   1   82.29    3.50
   7   4  -1   87.49    5.70
   7   4  -1   83.29    5.10
   7  -4   1   58.69   16.20
   7   4  -1  107.79   21.50
  -7   4  -1   86.49    3.70
   7  -4  -1   60.59   26.20
   7   4   1   91.79    5.10
  -7   4  -1   81.39    3.80
  -7   4  -1   82.19    3.70
   7  -4  -1   86.29    5.40
  -7  -4   1   84.19    3.70
  -7  -4   1   83.79    7.50
   7  -4  -1   80.29    6.00
   7   4   1   70.09   15.50
   7   4   1   84.69    5.30
   7  -4  -1   85.79    5.30
   7   4   1   82.89    5.60
   7   4   1   87.09    5.60
   8   4  -1  442.56   16.80
  -8   4   1  464.35   17.30
   8  -4   1  451.85   17.00
  -8  -4  -1  474.15   16.00
   8   4  -1  465.85   17.30
  -8  -4  -1  466.25   16.10
   8   4  -1  454.75   17.00
   8  -4   1  440.66   16.80
   8  -4   1  462.55   16.70
   8   4  -1  395.66   17.50
  -8  -4   1  485.25   15.90
   8  -4  -1  488.35   17.10
   8   4   1  468.05   17.20
   8  -4  -1  472.85   16.80
   8  -4  -1  476.75   17.10
  -8  -4   1  471.75   15.90
   8   4   1  478.85   17.00
  -8   4  -1  501.35   15.90
   8   4   1  484.35   17.30
   8   4   1  464.85   17.10
   9  -4   1   28.90    1.90
  -9   4   1   22.50    2.80
   9   4  -1   29.60    2.10
  -9  -4  -1   28.60    1.30
   9   4   1   25.80    2.60
  -9   4  -1   31.50    2.50
   9   4   1   28.70    2.30
   9  -4  -1   25.90    1.90
   0   5   1  166.98    7.80
   0  -5  -1  180.28    6.70
   0   5   1  178.68    9.60
   0   5  -1  179.18    9.60
   0   5  -1  174.78    8.60
   0  -5  -1  181.78   15.00
   0  -5   1  168.68    6.10
   0  -5  -1  161.08    6.20
   0  -5  -1  165.78    8.10
   0  -5   1  168.28    6.70
   1  -5   1  680.13   23.30
  -1  -5  -1  704.43   23.50
   1  -5   1  693.13   29.70
   1   5  -1  698.93   27.30
  -1  -5  -1  722.03   24.00
   1   5  -1  689.53   23.70
   1   5  -1  715.43   23.80
   1  -5   1  675.63   27.30
  -1   5   1  693.03   26.70
   1  -5   1  724.43   23.90
  -1   5   1  728.33   26.90
   1  -5  -1  688.23   31.30
   1  -5  -1  690.53   23.40
  -1   5  -1  684.23   23.30
   1  -5  -1  674.83   23.60
  -1   5  -1  698.63   27.20
   1  -5  -1  618.74   27.30
  -1   5  -1  705.03   26.70
  -1  -5   1  677.23   29.60
   1   5   1  700.43   27.10
  -1  -5   1  702.33   24.10
   2  -5   1  114.39    4.50
  -2  -5  -1   98.89    3.90
   2   5  -1  103.99    7.90
  -2  -5  -1  107.69    4.70
  -2   5   1  100.79    9.20
   2  -5   1   92.69   10.70
  -2   5   1   90.49    7.10
   2  -5  -1   95.29    4.30
   2   5   1  105.09    8.00
  -2   5  -1   94.59    7.10
   2  -5  -1  103.89   13.70
  -2   5  -1   92.19    8.70
  -2  -5   1  101.59    4.60
  -3  -5  -1  422.76   15.30
  -3   5   1  422.16   21.80
  -3   5   1  390.66   14.00
  -3   5   1  407.76   17.40
   3   5  -1  396.76   15.20
   3   5  -1  422.06   19.50
   3  -5   1  402.46   14.70
   3  -5   1  409.66   22.30
  -3   5  -1  394.66   16.80
  -3   5  -1  399.06   14.10
  -3   5  -1  411.26   14.10
   3  -5  -1  409.86   14.20
  -3  -5   1  422.76   14.20
   3   5   1  405.96   15.20
   3   5   1  401.86   18.90
  -3  -5   1  424.36   15.30
   3  -5  -1  416.86   14.10
  -3   5  -1  408.76   21.50
   3  -5  -1  407.36   25.30
  -4   5   1  161.78    6.00
  -4   5   1  165.18    6.10
   4   5  -1  147.99   13.40
  -4  -5  -1  166.48    6.50
   4   5  -1  164.48    8.10
  -4  -5  -1  157.68    7.30
   4  -5   1  159.78    7.80
   4  -5   1  160.68    6.90
   4  -5   1  154.48   15.30
   4   5  -1  164.38    7.40
   4  -5  -1  160.98    7.90
  -4  -5   1  161.78    6.20
  -4   5  -1  174.98    6.70
   4  -5  -1  169.38    6.10
  -4   5  -1  171.28    6.20
  -4  -5   1  174.38    7.50
  -4   5  -1  156.68    6.10
   4  -5  -1  148.39   23.30
   4   5   1  159.18   13.20
   4   5   1  140.89    9.50
   4  -5  -1  152.38    6.30
   5  -5   1    8.20    2.50
  -5  -5  -1    5.50    2.20
   5  -5   1    5.80    2.10
  -5   5   1    5.80    1.10
  -5   5   1   10.60    1.60
   5   5  -1    7.80    2.10
   5   5  -1    9.00    2.60
   5  -5   1   16.50    8.50
   5   5  -1    3.70    2.70
  -5  -5  -1   11.50    1.90
   5   5  -1    9.20    3.10
  -5  -5   1    5.90    1.10
   5  -5  -1   21.90   15.60
  -5   5  -1   10.70    1.50
   5   5   1   10.60    2.30
   5   5   1    7.30    2.00
   5   5   1    5.60    2.10
  -5  -5   1    8.20    2.20
   5  -5  -1    9.80    2.60
   5  -5  -1    7.30    1.20
   5   5   1    7.70    3.20
   5  -5  -1    9.50    2.70
  -5   5  -1    6.50    1.30
  -5   5  -1    6.30    1.00
   6  -5   1  650.33   23.60
   6   5  -1  647.94   23.70
  -6  -5  -1  650.83   22.30
   6  -5   1  603.64   23.50
   6   5  -1  613.94   23.80
   6  -5   1  706.93   39.70
  -6   5   1  634.44   21.80
   6  -5   1  650.23   23.60
   6   5  -1  645.44   23.90
   6   5  -1  674.83   23.80
  -6  -5  -1  660.03   24.40
   6   5   1  667.33   23.70
   6  -5  -1  611.24   23.60
  -6  -5   1  638.54   24.20
  -6  -5   1  659.93   23.10
   6   5   1  646.84   23.90
  -6   5  -1  629.54   22.10
   6   5   1  644.04   23.80
  -6   5  -1  661.13   22.10
  -6   5  -1  636.24   22.10
   6  -5  -1  652.33   23.60
  -6  -5   1  633.34   22.10
   6   5   1  608.84   31.00
   6   5   1  626.14   23.60
   7  -5   1  290.17   12.30
   7   5  -1  314.17   12.40
  -7  -5  -1  310.97   13.40
  -7   5   1  313.77   10.60
  -7  -5  -1  317.17   11.00
   7   5  -1  311.57   12.60
   7   5  -1  302.77   12.30
   7  -5   1  295.37   12.10
   7   5  -1  307.97   12.60
   7  -5   1  304.77   12.30
  -7   5  -1  308.87   10.80
   7  -5  -1  297.27   12.20
   7   5   1  300.67   12.60
   7   5   1  307.37   12.30
   7  -5  -1  306.57   12.30
   7   5   1  311.87   12.40
   7   5   1  304.97   12.50
  -7   5  -1  293.97   10.70
  -7  -5   1  308.97   10.90
  -7  -5   1  319.37   13.50
  -8   5   1  346.27   13.20
   8   5  -1  345.37   12.90
   8   5  -1  329.67   13.00
   8   5  -1  358.96   13.20
   8  -5   1  340.27   12.70
   8  -5   1  370.66   13.10
  -8  -5  -1  341.47   12.10
   8   5   1  364.66   13.20
   8   5   1  345.17   13.10
  -8   5  -1  359.96   11.80
   8  -5  -1  335.27   12.70
  -8  -5   1  328.87   12.20
   8  -5  -1  354.46   13.10
  -8   5  -1  352.76   13.40
   8   5   1  358.66   13.00
   8   5   1  356.56   13.10
  -8  -5   1  339.67   12.00
   0   6   1   56.79    5.00
   0  -6  -1   67.09    3.40
   0   6   1   59.19    6.80
   0   6  -1   65.49    6.10
   0  -6   1   67.39   12.20
   0   6  -1   67.79    7.40
   0  -6  -1   64.89    6.20
   0  -6   1   70.19    3.20
   0  -6   1   60.89    3.30
   0  -6  -1   62.89    2.80
  -1  -6  -1   40.90    2.70
   1   6  -1   34.90    4.40
  -1  -6  -1   38.60    2.00
   1  -6   1   27.70    7.60
  -1   6   1   30.60    6.40
  -1   6   1   38.70    6.30
   1   6  -1   38.30    6.90
   1  -6   1   37.10    2.10
   1  -6   1   35.90    7.10
   1  -6   1   37.00    2.40
   1  -6  -1   36.30    2.60
  -1   6  -1   38.20    2.20
  -1  -6   1   36.70   10.30
  -1   6  -1   43.00    6.50
   1  -6  -1   34.00    8.40
  -1   6  -1   47.60    7.00
  -1  -6   1   38.70    2.60
   1   6   1   39.30    6.60
   1  -6  -1   38.20    2.00
  -1  -6   1   35.60    2.20
   2   6  -1  291.27   16.10
   2  -6   1  296.67   10.60
  -2   6   1  300.87   15.00
   2   6  -1  304.37   11.70
  -2  -6  -1  310.87   10.60
   2  -6   1  318.57   20.40
  -2  -6  -1  314.87   11.60
  -2   6   1  320.77   17.40
   2  -6   1  296.57   11.20
  -2   6  -1  290.77   10.60
  -2   6  -1  284.97   14.60
  -2  -6   1  296.27   11.60
  -2   6  -1  319.37   10.60
   2  -6  -1  304.87   10.80
   2   6   1  305.57   16.10
  -2  -6   1  292.17   10.70
   2   6   1  300.77   11.70
   2  -6  -1  305.07   10.70
  -2   6  -1  316.07   17.70
  -3  -6  -1   60.59    3.90
  -3   6   1   72.29   13.30
   3   6  -1   60.39    4.10
  -3  -6  -1   56.09    3.50
   3  -6   1   59.19    3.60
  -3   6   1   54.89    8.90
   3  -6   1   62.89   14.30
   3   6  -1   67.99   10.10
  -3   6  -1   63.99   11.80
   3   6   1   61.49    4.00
   3   6   1   55.49    9.40
  -3  -6   1   62.49    3.70
  -3  -6   1   60.19    3.00
   3  -6  -1   63.29    3.00
  -3   6  -1   65.29    2.90
   4   6  -1 1220.08   45.80
   4   6  -1 1254.67   45.90
   4  -6   1 1232.98   55.99
   4  -6   1 1341.17   45.10
  -4   6   1 1336.17   43.90
   4  -6   1 1306.67   45.50
   4  -6   1 1283.67   45.50
  -4  -6  -1 1179.18   44.70
   4  -6   1 1315.57   45.40
   4   6  -1 1332.97   45.70
   4   6  -1 1336.27   45.60
   4   6  -1 1406.26   53.09
  -4  -6  -1 1326.47   45.90
  -4  -6   1 1347.97   44.20
  -4   6  -1 1360.16   44.20
   4   6   1 1334.87   46.00
   4   6   1 1263.77   45.50
  -4  -6   1 1345.67   45.90
   4   6   1 1360.66   52.09
  -4   6  -1 1372.66   44.10
   4  -6  -1 1229.78   45.50
   4   6   1 1337.87   45.20
   4  -6  -1 1342.17   44.00
   4  -6  -1 1380.06   45.70
  -4   6  -1 1344.87   44.10
   4  -6  -1 1284.47   44.10
   4   6   1 1319.97   45.50
   5  -6   1  295.27   11.80
   5   6  -1  263.47   12.30
  -5  -6  -1  291.27   12.50
   5   6  -1  291.47   11.90
   5  -6   1  263.87   25.20
  -5  -6  -1  287.47   10.40
   5   6  -1  295.77   12.40
   5  -6   1  280.77   12.10
  -5   6   1  289.37   10.10
  -5  -6   1  282.37   12.20
   5   6   1  294.17   11.90
   5  -6  -1  283.87    9.90
   5  -6  -1  273.17   11.90
  -5   6  -1  285.87   10.30
   5   6   1  282.57   12.30
  -5  -6   1  295.27   10.40
  -5   6  -1  288.07   10.40
   5   6   1  285.87   12.40
  -6   6   1    3.30    0.90
   6   6  -1    1.80    2.40
  -6  -6  -1    4.30    2.60
  -6   6   1    5.70    2.30
   6  -6   1    0.10    1.90
   6   6  -1    0.80    2.10
   6   6  -1    2.20    2.00
   6   6  -1    3.40    2.50
  -6  -6  -1    2.90    1.00
   6  -6   1    1.40    2.10
   6  -6   1    4.30   16.90
   6   6   1    3.90    1.70
   6  -6  -1    2.00    2.00
  -6  -6   1    2.00    0.90
  -6   6  -1    3.80    1.00
   6   6   1    2.40    2.40
   6   6   1    2.80    1.70
   6   6   1    2.90    2.00
  -6  -6   1    2.10    2.20
   6  -6  -1    5.70    2.30
  -6   6  -1    1.80    1.00
   6   6   1    2.00    8.10
  -6  -6   1    2.80    2.00
   7   6  -1  158.48    7.60
  -7  -6  -1  156.48    8.90
   7  -6   1  149.59    7.20
  -7   6   1  168.78    8.00
   7   6  -1  160.48    7.30
   7  -6   1  161.28    7.30
  -7  -6  -1  158.18    6.00
   7   6  -1  154.28    7.40
   7   6  -1  170.08    7.80
   7  -6  -1  153.28    7.30
  -7   6  -1  160.48    5.80
   7  -6  -1  157.78    7.40
  -7  -6   1  154.88    5.90
   7   6   1  159.08    7.40
   7   6   1  149.49    7.10
   7   6   1  151.08    9.60
  -7  -6   1  150.08    8.70
   7   6   1  148.69    9.20
  -7   6  -1  161.68    7.90
   8  -6   1   75.39    3.70
  -8   6   1   69.79    3.90
   8  -6   1   71.49    3.70
   8   6  -1   68.29    3.60
   8   6  -1   73.49    4.10
   8   6  -1   72.69    3.90
   8   6   1   75.29    3.80
   8  -6  -1   72.19    3.70
   8   6   1   70.69    3.70
  -8  -6   1   72.79    2.80
   8  -6  -1   72.89    3.70
   8   6   1   70.99    3.90
  -8   6  -1   68.59    4.00
   0   7  -1  590.24   21.70
   0  -7  -1  589.64   21.40
   0  -7   1  602.74   20.80
   0  -7  -1  633.74   20.80
   0  -7   1  630.04   21.60
   0  -7  -1  609.64   20.90
   0   7   1  637.34   26.70
   0   7  -1  647.34   27.10
   0   7  -1  542.75   25.40
  -1   7   1   21.90    6.00
   1  -7   1   22.10    2.30
  -1  -7  -1   19.10    1.50
   1  -7   1   18.70    1.60
  -1   7   1   16.50    5.70
   1   7  -1   19.70    5.90
   1  -7   1   14.80   10.30
  -1  -7  -1   16.80    2.20
  -1  -7  -1   18.10    2.50
  -1   7  -1   12.90    6.50
   1   7   1   27.20    3.30
   1  -7  -1   19.70    2.70
   1  -7  -1   23.20    2.00
   1   7   1   23.40    5.60
  -1   7  -1   18.60    5.90
   1  -7  -1   22.30    1.60
  -1  -7   1   19.70    1.70
  -1  -7   1   18.10    2.10
   2   7  -1  305.47   11.70
   2   7  -1  300.97   18.30
  -2   7   1  277.67   19.20
  -2  -7  -1  302.07   10.50
  -2  -7  -1  314.97   11.70
   2  -7   1  301.87   10.40
   2  -7   1  296.47   11.20
  -2   7   1  292.57   16.60
  -2  -7  -1  285.17   10.80
  -2  -7   1  296.97   10.60
   2   7   1  301.47   11.70
   2  -7  -1  307.17   10.70
   2   7   1  296.87   18.20
  -2   7  -1  272.77   16.50
  -2   7  -1  292.97   10.40
  -2  -7   1  299.27   11.70
   2  -7  -1  295.97   10.50
  -2   7  -1  281.67   20.30
  -3   7   1  454.85   23.90
  -3  -7  -1  496.15   16.60
  -3   7   1  473.05   16.10
  -3  -7  -1  422.86   18.50
   3   7  -1  499.15   19.30
   3  -7   1  419.26   29.80
  -3   7   1  473.45   18.40
   3  -7   1  485.15   17.40
   3  -7   1  479.45   17.90
   3   7  -1  489.35   17.80
   3   7  -1  476.65   17.60
   3   7  -1  510.35   26.00
   3   7  -1  468.25   18.00
   3  -7   1  470.25   16.30
   3  -7  -1  473.25   16.60
   3   7   1  497.35   17.80
   3   7   1  497.45   18.20
  -3   7  -1  458.55   16.30
  -3   7  -1  464.65   16.60
  -3   7  -1  496.65   16.40
   3   7   1  450.65   18.30
   3  -7  -1  453.25   18.10
  -3  -7   1  489.55   16.50
   3   7   1  485.85   19.30
   3  -7  -1  485.05   16.40
  -3   7  -1  479.85   18.40
   3   7   1  467.95   24.60
   3  -7  -1  485.05   16.50
  -4   7   1   64.99    2.90
   4  -7   1   65.39    5.30
  -4  -7  -1   64.39    4.90
   4  -7   1   61.79    4.80
   4   7  -1   83.09   14.30
   4  -7   1   67.79    5.70
  -4   7   1   60.49    5.40
   4   7  -1   63.39    5.10
  -4  -7  -1   66.59    3.40
   4   7  -1   54.79    6.40
   4   7  -1   65.59    4.60
   4  -7  -1   63.59    3.10
  -4  -7   1   65.79    3.20
   4   7   1   44.80   13.30
   4   7   1   64.29    4.50
   4   7   1   67.99    5.70
   4   7   1   65.59    4.90
  -4  -7   1   63.09    4.70
   4  -7  -1   64.59    9.60
   4  -7  -1   70.19    5.10
  -4   7  -1   68.59    3.20
   4  -7  -1   63.29    3.20
   4   7   1   70.69    4.60
  -4   7  -1   76.19    5.60
  -4   7  -1   61.19    3.10
   5  -7   1   67.69   18.40
  -5   7   1   56.79    2.60
  -5   7   1   58.99    5.20
   5   7  -1   53.49    5.60
   5  -7   1   54.19    5.20
   5   7  -1   51.49    4.80
  -5  -7  -1   63.89    5.10
   5   7  -1   58.99    4.50
   5  -7   1   52.59    4.70
  -5  -7  -1   58.09    3.10
   5   7  -1   62.79    6.00
   5  -7   1   59.89    4.90
   5   7   1   46.80    6.30
   5  -7  -1   54.89    2.60
   5   7   1   58.99    4.40
   5   7   1   55.29    4.80
  -5  -7   1   62.09    5.10
   5  -7  -1   60.69    4.80
  -5   7  -1   54.09    2.90
   5   7   1   60.19    5.10
  -5  -7   1   59.39    3.00
   5  -7  -1   56.49    5.40
  -5   7  -1   62.19    5.40
  -5   7  -1   56.49    2.90
   6  -7   1  242.28   10.10
   6   7  -1  248.18   10.60
   6  -7   1  239.18   10.30
   6   7  -1  240.38   10.70
   6  -7   1  214.78   39.50
   6   7  -1  250.27   10.50
  -6  -7  -1  252.47    9.00
  -6   7   1  243.08   10.80
   6   7  -1  245.38   10.30
  -6   7  -1  238.08   10.80
   6  -7  -1  228.68   10.30
   6  -7  -1  237.88   10.20
  -6  -7   1  245.88    9.80
   6   7   1  237.68   10.50
   6   7   1  226.48   10.20
  -6  -7   1  246.18    8.90
   6  -7  -1  248.28   10.40
   6   7   1  248.18   10.50
  -6   7  -1  247.68    8.60
   6   7   1  237.58   10.20
  -6  -7   1  240.48   12.90
   6   7   1  220.88   18.30
   7   7  -1  179.38    7.90
  -7  -7  -1  182.58    6.80
   7  -7   1  184.28    7.70
   7   7  -1  184.08    7.80
  -7  -7  -1  185.98    9.60
   7  -7   1  176.38    7.60
   7   7  -1  184.28    7.90
  -7   7   1  184.88    8.10
   7   7   1  183.88    7.80
  -7  -7   1  179.18    9.70
  -7  -7   1  186.28    6.70
   7   7   1  184.48    7.90
   7   7   1  189.18    7.90
   7  -7  -1  173.48    7.70
   7  -7  -1  180.28    7.70
  -7   7  -1  183.28    6.30
  -7  -7   1  183.48    7.50
   7   7   1  183.98    7.90
  -7   7  -1  186.78    8.20
   8   7  -1  116.09    4.80
   8  -7   1  108.69    4.70
   8   7  -1  117.19    5.10
  -8   7   1  111.69    5.00
   8  -7   1  100.59    4.60
  -8  -7  -1  110.69    4.10
  -8  -7  -1  108.59    4.20
   8   7  -1  112.29    5.10
   8  -7  -1  111.79    4.90
   8   7   1  107.89    5.00
   8  -7  -1  112.79    4.70
   8   7   1  113.39    5.10
   8   7   1  112.89    5.10
  -8   7  -1  115.99    5.10
  -8  -7   1  115.19    4.00
   8   7   1  112.49    4.80
   0  -8   1  109.19    5.80
   0   8   1   98.69    5.70
   0   8   1   95.99   11.80
   0  -8   1  104.79    4.20
   0  -8  -1  103.19    4.50
   0   8  -1  102.69    5.60
   0  -8   1   98.89    5.10
   0  -8  -1  106.19    4.30
   0  -8  -1   96.29    5.10
   0   8   1  107.09    6.50
   0   8  -1  110.09   12.50
   1  -8   1  104.29    5.10
  -1   8   1   95.29    5.60
  -1  -8  -1  100.99    4.40
   1   8  -1  102.79   13.90
   1   8  -1   96.89    5.30
   1  -8   1  100.59    4.00
   1  -8   1   99.49    4.30
   1   8  -1   93.09    5.60
  -1   8   1  113.89   12.40
   1   8  -1   79.29    7.80
  -1   8   1   92.79    6.30
  -1  -8  -1   98.39    4.10
  -1  -8  -1   95.39    5.20
   1   8   1   99.39    5.50
   1   8   1   97.69    5.50
  -1  -8   1  100.69    5.00
   1   8   1   98.19   13.00
   1   8   1   91.29    6.50
  -1  -8   1  106.59    4.50
  -1   8  -1  100.99    5.60
  -1   8  -1  100.29   13.20
  -1   8  -1  100.49    6.70
   1   8   1   96.79    5.80
   1  -8  -1   96.89    4.10
  -1  -8   1  101.69    5.20
  -2  -8  -1  142.79    6.70
   2   8  -1  138.79    7.30
  -2   8   1  135.79    7.00
  -2   8   1  134.29    7.40
   2  -8   1  144.09    6.40
   2  -8   1  136.89    7.70
   2   8  -1  140.79    6.70
  -2   8   1  131.79   15.40
   2   8  -1  138.49    6.70
   2   8  -1  123.39   15.80
   2   8  -1  131.89    8.30
   2  -8   1  136.59    5.30
   2  -8  -1  114.59   10.90
   2  -8  -1  127.79    5.80
   2   8   1  125.99    7.50
   2   8   1  129.49   15.00
   2   8   1  140.19    6.90
  -2   8  -1  136.79    5.20
   2   8   1  133.49    7.50
  -2  -8   1  142.09    5.40
  -2   8  -1  136.59    7.70
   2   8   1  132.49    6.80
  -2  -8   1  124.29    7.10
  -2   8  -1  126.09    6.90
   2  -8  -1  138.49    5.40
  -2   8  -1  131.69   15.60
   2  -8  -1  137.89    5.40
   3  -8   1  371.96   14.30
   3  -8   1  343.57   12.40
   3   8  -1  357.56   26.10
  -3   8   1  369.66   14.80
   3  -8   1  379.56   14.50
  -3  -8  -1  360.66   14.50
   3   8  -1  353.96   14.40
  -3  -8  -1  341.27   12.80
   3   8  -1  327.27   14.70
  -3   8   1  356.76   14.10
   3   8  -1  346.37   14.10
   3   8  -1  361.76   13.90
   3  -8  -1  359.66   12.80
   3   8   1  346.47   25.50
   3   8   1  359.66   14.40
   3   8   1  371.96   14.10
  -3   8  -1  367.46   12.50
  -3  -8   1  356.16   12.80
  -3  -8   1  376.46   14.60
  -3   8  -1  361.96   14.70
   3  -8  -1  374.86   12.70
   3  -8  -1  345.07   12.60
   3   8   1  370.86   14.20
   3  -8  -1  374.36   14.50
   3   8   1  355.76   14.70
  -4  -8  -1  708.03   24.80
   4  -8   1  750.82   26.20
   4  -8   1  716.73   26.20
  -4  -8  -1  726.13   26.70
  -4   8   1  744.83   26.80
   4   8  -1  737.03   26.40
   4   8  -1  715.93   26.40
   4  -8  -1  715.43   26.20
   4   8   1  741.73   26.30
   4  -8  -1  720.13   24.50
  -4   8  -1  725.83   24.50
  -4  -8   1  721.53   24.80
  -4   8  -1  703.13   26.60
   4   8   1  711.43   26.20
   4   8   1  731.43   26.70
   4   8   1  706.53   25.80
  -4  -8   1  711.53   26.70
   5  -8   1  202.38    8.90
   5   8  -1  177.88    9.60
  -5  -8  -1  189.28    7.40
   5  -8   1  189.28    8.70
  -5   8   1  204.48    9.40
   5   8  -1  184.68    8.80
   5  -8   1  177.98    8.80
   5   8  -1  184.18    9.30
  -5  -8  -1  203.38    9.70
   5   8  -1  189.38    8.90
   5   8   1  194.48    8.90
  -5  -8   1  207.28    9.80
   5   8   1  195.38    9.10
   5  -8  -1  190.18    8.90
  -5   8  -1  190.98    7.00
  -5  -8   1  201.88    7.40
   5   8   1  196.58    8.90
   5  -8  -1  182.98    9.10
  -5   8  -1  188.78    9.30
   5  -8  -1  201.38    8.90
   6   8  -1  168.48    7.70
   6  -8   1  174.78    7.60
   6   8  -1  156.38    7.40
   6  -8   1  140.69    7.70
  -6  -8  -1  160.08    8.90
  -6  -8  -1  161.98    6.20
  -6   8   1  162.08    8.00
   6   8  -1  179.18    9.40
   6  -8  -1  181.38   10.10
   6  -8  -1  163.18    7.60
  -6   8  -1  156.08    5.80
   6   8   1  159.18    7.40
  -6  -8   1  152.38    7.00
   6   8   1  160.68    7.80
   6   8   1  157.38    7.50
  -6   8  -1  160.08    7.90
  -6  -8   1  152.38    8.60
  -6  -8   1  157.48    6.10
  -7  -8  -1  208.78    7.40
   7   8  -1  199.88    8.30
   7   8  -1  207.28    8.30
   7   8  -1  202.78    8.40
   7  -8   1  210.88    8.20
   7  -8   1  192.68    7.90
  -7   8   1  217.18    8.70
   7   8   1  209.58    8.40
   7  -8  -1  211.78    8.10
   7   8   1  212.28    8.50
   7  -8  -1  199.98    8.20
  -7  -8   1  185.48    7.50
  -7  -8   1  199.48    7.90
  -7   8  -1  213.48    8.70
   7   8   1  206.28    8.30
  -8   8   1   18.30    2.10
  -8  -8  -1   22.10    1.10
   8   8  -1   23.20    1.80
   8  -8   1   22.80    1.70
  -8   8  -1   19.20    1.80
   8  -8  -1   20.80    1.70
   8   8   1   19.70    2.40
   8   8   1   24.60    1.80
   0  -9   1   48.40    4.20
   0  -9   1   48.80    2.80
   0  -9  -1   43.10    2.70
   0   9   1   41.00    3.90
   0   9  -1   48.80    4.20
   0   9  -1   51.29    5.10
   0   9  -1   56.69   11.50
   0   9  -1   45.10    5.00
   0  -9   1   45.20    2.50
   0   9   1   43.10    4.60
   0  -9   1   38.60    4.60
   0  -9  -1   42.50    3.90
   0   9   1   61.59   11.50
   0   9  -1   45.50    5.40
   0   9   1   41.10    4.30
   0  -9  -1   46.20    2.50
   0  -9  -1   51.89    4.20
   1  -9   1 1018.70   34.90
  -1  -9  -1 1078.19   36.50
   1  -9   1 1060.69   36.50
   1  -9   1 1067.29   37.60
  -1   9   1 1095.09   36.20
   1   9  -1 1003.10   36.20
  -1  -9  -1 1064.79   35.10
   1   9  -1 1056.09   36.90
  -1   9   1 1077.09   37.00
   1   9  -1 1051.49   36.20
   1   9  -1 1020.70   36.40
   1  -9   1  990.20   34.80
  -1  -9  -1  966.00   35.20
   1   9  -1 1002.40   45.70
  -1   9   1 1016.20   36.20
  -1   9   1 1007.90   44.90
  -1  -9   1 1067.49   35.00
   1   9   1 1034.70   45.80
  -1  -9   1 1044.20   36.50
   1   9   1  987.80   36.40
   1  -9  -1  993.70   35.10
   1   9   1 1092.29   36.20
  -1   9  -1 1059.99   36.80
   1   9   1 1045.80   36.20
  -1  -9   1  967.80   36.40
   1   9   1 1075.29   37.00
  -1   9  -1 1009.50   36.10
  -1   9  -1  979.70   45.10
   1  -9  -1 1067.79   35.10
   1   9   1 1040.90   36.20
   1  -9  -1 1039.60   35.00
   2  -9   1  661.13   23.90
   2   9  -1  615.94   24.30
  -2  -9  -1  702.43   24.10
   2  -9   1  668.13   22.20
  -2  -9  -1  610.04   22.60
  -2  -9  -1  649.14   22.50
   2   9  -1  664.23   23.80
  -2   9   1  637.74   23.40
   2   9  -1  654.23   23.90
  -2   9   1  650.33   24.30
   2  -9   1  671.13   23.90
  -2   9   1  557.44   34.70
   2  -9   1  620.74   22.10
   2   9  -1  661.33   23.50
   2   9  -1  645.64   39.60
   2  -9   1  658.53   23.80
  -2  -9   1  677.63   24.10
  -2   9  -1  695.13   24.40
  -2  -9   1  670.93   22.40
   2   9   1  689.93   23.80
   2   9   1  611.94   34.70
  -2   9  -1  639.04   21.80
   2  -9  -1  657.53   22.40
   2  -9  -1  660.93   22.40
   2   9   1  665.13   23.70
   2  -9  -1  647.94   22.30
   2   9   1  651.03   23.90
   2   9   1  630.44   24.20
   2  -9  -1  626.64   23.90
   3  -9   1  140.09    7.40
   3  -9   1  145.59    7.40
  -3  -9  -1  144.19    7.80
   3   9  -1  145.09    7.60
  -3   9   1  144.89    7.90
   3   9  -1  144.59    7.30
  -3  -9  -1  137.69    5.80
   3  -9  -1  147.39    7.60
   3   9   1  149.59    7.10
  -3   9  -1  140.49    5.40
   3  -9  -1  137.69    5.70
   3   9   1  132.89    7.60
  -3  -9   1  150.48    5.80
  -3  -9   1  152.28    7.00
   3   9   1  142.69    7.50
   3   9   1  141.69    7.30
   3  -9  -1  140.19    5.60
  -3  -9   1  143.89    7.60
  -3   9  -1  145.99    7.80
   4   9  -1  222.58   10.00
  -4  -9  -1  218.08   10.50
   4  -9   1  216.08    9.70
   4  -9   1  208.88    9.70
   4   9  -1  232.28   10.00
  -4   9   1  216.78   10.20
   4   9  -1  209.48   10.30
  -4  -9  -1  227.98    8.40
   4   9   1  224.48   10.20
   4  -9  -1  217.38    9.80
  -4  -9   1  218.78    9.30
  -4   9  -1  209.48    7.70
   4   9   1  222.38    9.80
   4  -9  -1  216.18    7.90
   4   9   1  212.08    9.40
   4   9   1  231.58    9.80
  -4  -9   1  228.38    8.30
  -4  -9   1  226.68   10.50
  -4   9  -1  230.48   10.40
   5   9  -1   16.10    2.80
  -5  -9  -1   12.50    3.20
  -5  -9  -1   15.80    1.60
   5  -9   1   17.40    3.40
   5  -9   1   14.90    2.60
  -5   9   1   17.30    3.60
   5  -9  -1   19.40    2.90
   5  -9  -1   18.00    3.50
  -5  -9   1   16.30    1.60
   5   9   1   17.70    3.10
   5   9   1   13.60    2.20
  -5  -9   1   19.20    3.50
  -5   9  -1   19.40    3.50
  -6   9   1   84.69    4.80
  -6  -9  -1   85.29    3.60
   6  -9   1   80.99    4.50
   6   9  -1   83.29    4.70
   6   9  -1   84.29    4.70
  -6  -9  -1   80.69    7.00
  -6  -9  -1   82.09    4.20
   6  -9   1   89.69    4.50
   6   9   1   84.09    4.60
   6  -9  -1   87.39    4.60
   6   9   1   81.79    4.60
  -6   9  -1   85.49    5.00
  -6  -9   1   82.39    3.40
   6   9   1   82.19    4.50
  -6  -9   1   83.29    4.20
   6  -9  -1   83.19    4.60
  -6  -9   1   82.49    6.70
  -7   9   1  131.89    5.80
  -7  -9  -1  135.19    4.90
   7   9  -1  134.29    5.60
   7  -9   1  132.89    5.50
   7   9  -1  133.39    5.80
   7   9   1  128.29    5.70
   7  -9  -1  132.29    5.50
   7   9   1  128.89    5.50
  -7   9  -1  140.49    5.90
   7   9   1  132.69    5.70
  -7  -9   1  119.49    5.30
   0 -10   1    1.50    0.80
   0 -10  -1    2.50    1.00
   0  10   1    0.80    2.50
   0  10  -1   -1.30    2.20
   0  10  -1    1.50    2.60
   0 -10   1    4.60    2.40
   0  10   1   -0.20    1.80
   0  10  -1   -2.60    1.90
   1 -10   1  263.67    9.60
  -1  10   1  285.97   11.10
   1  10  -1  290.37   14.60
  -1 -10  -1  245.58   11.40
   1 -10   1  258.97    9.50
   1  10  -1  273.07   11.20
   1  10  -1  251.77   13.20
  -1 -10  -1  257.27    9.80
  -1  10   1  282.97   11.80
  -1 -10  -1  271.57   11.90
   1 -10   1  256.47   11.40
   1  10  -1  275.67   11.10
   1 -10   1  273.27   11.40
   1  10   1  269.47   11.20
  -1  10  -1  289.97   11.90
   1  10   1  268.37   11.70
  -1 -10   1  245.88   11.80
   1  10   1  273.47   11.10
  -1 -10   1  280.47   11.60
   1 -10  -1  261.47    9.80
   1 -10  -1  265.47    9.90
  -1  10  -1  244.88   11.10
  -1 -10   1  270.97    9.70
   2  10  -1   70.29    4.90
  -2  10   1   63.09    5.20
   2  10  -1   71.29    5.40
   2 -10   1   74.99    5.90
   2  10  -1   72.09    5.90
   2 -10   1   70.99    5.20
   2  10  -1   69.89    4.60
  -2 -10  -1   72.49    3.50
  -2  10   1   69.79    4.90
  -2 -10  -1   69.19    5.80
  -2  10  -1   70.29    5.40
  -2 -10   1   70.29    3.40
   2  10   1   76.29    4.90
   2  10   1   58.89    5.40
   2  10   1   72.79    5.70
   2  10   1   68.39    5.10
   2 -10  -1   69.49    3.30
   2 -10  -1   74.19    3.50
   2 -10  -1   74.49    6.40
  -2 -10   1   70.79    5.30
  -3  10   1  892.21   32.20
   3 -10   1  896.61   31.80
  -3 -10  -1  896.61   32.20
   3 -10   1  867.81   31.40
   3  10  -1  911.21   31.80
   3  10  -1  795.82   31.70
  -3 -10  -1  931.11   30.40
   3  10  -1  904.71   31.80
   3  10   1  883.81   31.60
   3  10   1  863.01   31.30
   3 -10  -1  909.61   30.00
   3  10   1  871.91   32.00
   3  10   1  917.81   31.70
  -3 -10   1  894.51   30.20
  -3  10  -1  920.81   32.20
   3 -10  -1  895.11   31.50
  -3 -10   1  870.01   31.00
   3 -10  -1  866.91   29.90
  -3 -10   1  882.61   32.20
  -4  10   1  388.86   15.30
   4 -10   1  376.76   14.80
   4  10  -1  381.16   14.90
  -4 -10  -1  386.66   15.80
   4  10  -1  371.06   14.80
  -4 -10  -1  380.46   13.40
   4 -10   1  379.76   14.60
   4  10  -1  361.26   14.90
   4 -10  -1  382.26   12.90
   4 -10  -1  401.36   15.00
  -4  10  -1  374.56   15.30
  -4 -10   1  383.16   13.30
   4  10   1  383.96   14.80
  -4 -10   1  361.46   14.10
   4 -10  -1  385.76   14.80
   4  10   1  360.36   15.00
   4  10   1  394.26   14.90
  -4 -10   1  358.46   15.50
  -5 -10  -1   12.30    3.80
   5 -10   1   12.30    2.90
  -5 -10  -1   15.00    1.50
  -5  10   1   12.70    2.40
   5 -10   1   11.50    3.20
   5  10  -1   12.00    2.40
   5  10  -1   16.00    2.50
   5  10   1   14.00    2.50
  -5  10  -1   10.40    2.20
  -5 -10   1   11.80    1.40
   5 -10  -1   12.80    2.80
   5  10   1   14.60    2.60
  -5 -10   1   17.70    3.70
  -6 -10  -1   84.69    3.30
   6  10  -1   83.79    4.30
  -6  10   1   80.89    4.40
   6 -10   1   78.99    4.00
   6  10  -1   83.29    4.10
   6 -10   1   81.19    4.00
  -6 -10  -1   76.89    3.80
  -6 -10   1   77.89    3.20
  -6  10  -1   80.69    4.30
   6  10   1   80.09    4.30
  -6 -10   1   79.19    3.80
   6  10   1   74.09    4.10
   6 -10  -1   78.59    4.10
   6  10   1   76.09    4.10
   6 -10  -1   76.99    4.10
  -7  10   1  108.29    4.70
   7  10  -1  112.29    4.60
   7 -10   1  108.19    4.50
   7  10  -1  100.99    4.70
   7 -10  -1  110.99    4.50
  -7  10  -1  112.69    4.90
   7  10   1  105.19    4.80
   7  10   1  109.39    4.50
   0 -11   1  418.56   14.00
   0  11  -1  399.46   15.20
   0  11   1  396.86   16.10
   0 -11  -1  397.16   14.20
   0  11   1  414.36   15.40
   0 -11  -1  406.86   14.20
   0  11  -1  375.06   15.60
   0 -11  -1  391.66   15.60
   0 -11   1  402.66   16.20
   0  11  -1  381.66   15.90
   0 -11   1  413.36   15.60
   0  11  -1  404.96   15.60
  -1  11   1  133.29    7.00
   1  11  -1  127.99    6.90
  -1  11   1  125.19    7.10
   1 -11   1  131.89    6.90
  -1 -11  -1  133.79    5.40
  -1 -11  -1  120.59    8.30
   1  11  -1  126.29    6.70
   1 -11   1  129.49    5.00
   1  11  -1  127.39    7.40
   1  11  -1  128.39    6.40
  -1 -11  -1  126.39    5.40
   1 -11  -1  128.19    5.20
   1 -11  -1  130.39    7.00
   1  11   1  134.79    6.70
  -1 -11   1  125.09    7.20
  -1 -11   1  128.29    7.60
   1  11   1  130.99    7.30
  -1  11  -1  125.99    7.20
   1 -11  -1  128.69    5.20
  -1 -11   1  129.49    5.20
   2  11  -1  627.34   23.80
   2  11  -1  588.64   21.60
   2  11  -1  578.34   21.90
  -2 -11  -1  594.54   24.90
  -2  11   1  560.74   22.00
  -2 -11  -1  594.24   20.30
   2 -11   1  601.34   21.70
   2  11   1  541.85   23.90
  -2 -11   1  591.24   21.10
  -2 -11   1  579.94   20.30
  -2  11  -1  551.14   21.90
   2 -11  -1  587.94   20.10
   2 -11  -1  583.94   21.80
   2  11   1  570.84   21.50
   2  11   1  591.84   21.40
   2  11   1  606.34   22.20
   3  11  -1  542.35   21.40
   3 -11   1  569.84   21.40
   3 -11   1  570.34   20.60
  -3 -11  -1  594.44   20.70
   3  11  -1  595.84   21.50
  -3 -11  -1  544.95   22.10
   3 -11   1  543.25   20.90
  -3 -11  -1  584.94   20.00
  -3  11   1  563.04   21.80
   3  11  -1  583.74   21.40
   3  11   1  563.04   21.10
   3 -11  -1  600.24   21.20
  -3 -11   1  591.34   19.90
   3 -11  -1  584.84   21.60
  -3  11  -1  596.24   21.90
   3  11   1  568.84   21.20
   3  11   1  588.84   21.80
  -3 -11   1  590.14   20.80
   3  11   1  608.24   21.20
   3 -11  -1  595.24   19.70
  -3 -11   1  590.24   22.10
   4  11  -1   15.90    2.70
  -4  11   1   20.40    3.40
   4  11  -1   19.30    3.90
  -4 -11  -1   18.40    4.20
  -4 -11  -1   21.60    1.70
   4  11  -1   19.90    3.80
  -4 -11  -1   20.90    3.60
   4 -11   1   18.90    3.10
   4 -11   1   19.40    2.90
   4  11   1   13.70    2.10
   4  11   1   21.20    3.70
  -4 -11   1   15.50    2.70
   4 -11  -1   16.50    2.90
   4  11   1   16.60    2.80
   4 -11  -1   19.30    3.00
  -4 -11   1   17.30    3.70
  -4  11  -1   21.90    3.40
  -4 -11   1   21.00    1.60
  -5  11   1   15.40    2.30
   5 -11   1   19.50    2.20
   5  11  -1   18.40    2.30
   5  11  -1   14.30    2.40
   5 -11   1   19.90    2.20
  -5 -11  -1   15.00    1.40
   5  11   1   20.80    2.70
  -5 -11   1   17.40    1.80
   5 -11  -1   16.00    2.30
  -5  11  -1   17.30    2.40
  -5 -11   1   18.60    2.00
   5  11   1   11.90    1.80
   5  11   1   17.80    2.30
   5 -11  -1   15.40    2.30
   6  11  -1   30.60    2.70
   6  11  -1   24.60    2.00
  -6 -11  -1   25.50    1.60
  -6 -11  -1   22.60    2.00
   6 -11   1   29.50    2.00
  -6  11   1   25.10    2.30
   6 -11   1   25.70    2.40
  -6 -11   1   23.90    1.80
   6  11   1   21.80    2.90
   6 -11  -1   26.20    2.00
   6  11   1   24.70    2.00
   6 -11  -1   24.30    2.30
   6  11   1   21.40    3.20
  -6  11  -1   25.30    2.10
   0  12   1   70.99    5.20
   0 -12   1   80.79    5.10
   0  12  -1   71.69    5.30
   0  12   1   71.89    4.60
   0 -12  -1   75.69    3.30
   0 -12   1   75.99    3.70
   0 -12  -1   76.29    5.00
   1 -12   1    2.60    1.60
   1  12  -1    4.80    2.10
   1  12  -1    4.60    2.10
  -1  12   1    2.30    1.70
  -1 -12  -1    5.50    0.90
   1  12  -1    5.70    2.20
  -1  12   1    3.50    2.20
  -1 -12   1    4.70    0.90
  -1  12  -1    4.10    1.90
   1  12   1    6.60    2.20
  -1 -12   1    6.20    1.60
   1 -12  -1    3.90    0.80
   1 -12  -1    3.70    1.90
   2  12  -1  119.69    6.00
   2 -12   1  111.49    6.10
  -2  12   1  121.59    6.60
   2 -12   1  125.29    5.70
  -2 -12  -1  119.19    4.80
   2  12  -1  128.99    7.80
   2  12  -1  114.19    6.70
  -2 -12   1  112.39    8.30
   2 -12  -1  117.79    6.20
   2  12   1  114.39    5.80
  -2 -12   1  117.59    4.50
   2  12   1  114.29    6.10
  -2  12  -1  118.99    6.50
   2  12   1  112.29    6.50
  -2 -12   1  122.99    5.70
   3  12  -1  697.03   24.70
  -3  12   1  770.22   26.50
  -3 -12  -1  660.93   23.50
   3 -12   1  658.23   25.40
   3  12  -1  651.63   24.50
   3  12  -1  689.13   24.60
   3 -12   1  667.33   23.90
  -3 -12  -1  693.63   24.10
   3  12   1  669.23   24.80
  -3 -12   1  757.92   30.60
  -3 -12   1  669.33   23.30
   3  12   1  668.13   24.50
  -3 -12   1  702.53   24.10
   3  12   1  680.73   24.40
  -3  12  -1  679.73   24.90
   3 -12  -1  735.83   26.20
   4  12  -1  249.28   10.00
  -4  12   1  250.37   10.20
   4 -12   1  248.88    9.50
   4 -12   1  245.38    9.80
  -4 -12  -1  251.17    8.90
   4  12  -1  262.67    9.90
   4  12   1  242.58    9.80
   4  12   1  239.38   10.90
   4 -12  -1  243.78    9.80
   4 -12  -1  242.78    9.50
  -4 -12   1  252.17    9.40
  -4  12  -1  269.17   10.20
   4  12   1  254.07    9.70
  -4 -12   1  256.97    8.80
   5  12  -1  127.49    5.40
  -5 -12  -1  140.29    5.30
   5 -12   1  124.69    5.80
  -5  12   1  135.79    5.80
   5 -12   1  128.49    5.40
   5  12  -1  127.79    5.80
  -5 -12  -1  130.79    4.80
   5 -12  -1  131.29    5.50
   5  12   1  130.69    6.00
  -5  12  -1  133.19    5.70
  -5 -12   1  135.69    5.30
   5  12   1  125.09    5.60
   5  12   1  133.89    5.50
   0  13  -1   95.29    5.20
   0 -13  -1   84.89    4.70
   0  13   1   91.29    5.10
   0 -13   1   93.09    4.70
   0 -13   1   90.49    4.40
   0 -13  -1   88.79    3.60
   1  13  -1  129.49    7.50
  -1 -13  -1  146.79    5.30
  -1  13   1  133.19    6.60
   1 -13   1  149.79    6.40
   1  13  -1  138.79    6.60
   1 -13   1  140.99    6.00
   1  13   1  154.38    6.90
  -1  13  -1  133.49    6.60
   1 -13  -1  147.59    6.40
  -1 -13   1  135.99    6.00
  -2 -13  -1   17.50    2.00
   2  13  -1   16.60    3.00
   2  13  -1   15.60    2.90
  -2  13   1   16.70    2.50
   2  13  -1   22.50    3.20
  -2 -13  -1   15.20    1.40
   2 -13   1   19.00    2.20
   2 -13  -1   15.80    2.20
   2  13   1   16.60    2.70
  -2  13  -1   16.50    2.50
  -2 -13   1   18.20    1.90
   3  13  -1  104.99    4.70
   3  13  -1   98.39    5.10
  -3 -13  -1   96.99    4.30
  -3  13   1  101.39    5.00
   3 -13   1  101.79    4.70
  -3 -13  -1  104.09    4.60
   3 -13   1   98.79    4.50
  -3  13  -1   97.99    4.90
   3  13   1  102.39    4.90
   3 -13  -1   98.59    4.70
   3 -13  -1   95.99    4.30
  -3 -13   1   98.89    4.30
   4  13  -1   47.50    3.30
   4 -13   1   40.40    2.40
   4  13  -1   37.90    3.00
  -4  13   1   41.70    2.80
   4  13   1   41.40    3.10
  -4  13  -1   43.30    2.80
   4 -13  -1   43.60    2.60
  -4 -13   1   40.20    2.30
   0  14   1   80.19    4.20
   0 -14  -1   79.99    3.70
   0 -14   1   79.69    3.70
   0  14  -1   84.39    4.30
   0 -14   1   79.79    4.70
  -1  14   1  189.48    7.80
   1 -14   1  191.28    7.40
   1 -14   1  185.18    7.20
   1  14  -1  195.68    8.60
  -1 -14  -1  201.28    7.30
  -1 -14   1  193.58    7.60
  -1  14  -1  191.08    7.70
  -1 -14   1  184.48    7.20
   1  14   1  185.18    7.70
   1 -14  -1  190.98    7.40
   1 -14  -1  180.28    7.20
   2 -14   1   86.49    4.00
   2 -14   1   85.39    4.10
  -2 -14  -1   83.29    3.70
  -2  14   1   89.89    4.20
   2 -14  -1   92.19    3.80
  -2 -14   1   88.99    3.80
  -2 -14   1   87.49    3.80
   2  14   1   80.79    4.90
   2 -14  -1   92.59    4.10
  -2  14  -1   92.79    4.40
  -3 -14  -1  127.69    5.80
  -3  14   1  165.48    6.70
   3 -14   1  137.59    6.30
   3 -14  -1  144.29    6.00
  -3 -14   1  166.28    5.70
   3  14   1  145.69    5.90
  -3  14  -1  140.29    5.80
  -3 -14   1  154.58    5.60
   1   0   2 1515.55   51.19
  -1   0  -2 1491.25   51.19
   1   0   2 1382.46   50.69
   1   0  -2 1513.45   52.29
  -1   0   2 1540.45   52.49
  -1   0  -2 1553.84   52.19
  -1   0   2 1582.44   52.19
   1   0  -2 1594.44   51.79
  -2   0   2   14.30    2.80
  -2   0  -2   14.10    1.20
   2   0   2   13.30    1.10
   2   0   2   15.00    2.40
  -2   0  -2   14.30    2.80
   2   0   2   15.50    2.90
   2   0  -2   12.90    3.00
   2   0  -2   18.10    2.20
   3   0  -2 1751.12   66.59
   3   0   2 1699.93   65.29
   3   0   2 1840.52   62.09
   3   0   2 1836.72   66.19
   3   0   2 1909.41   66.09
  -3   0   2 1911.81   65.59
  -3   0   2 1948.91   67.29
  -3   0  -2 1917.71   65.89
   4   0   2  543.15   19.60
  -4   0  -2  599.64   25.80
   4   0  -2  540.45   21.40
   4   0   2  505.55   19.70
  -4   0   2  594.04   25.10
  -4   0   2  552.54   18.90
   5   0  -2    3.30    2.80
  -5   0  -2    5.20    1.30
  -5   0   2    0.80    0.70
  -5   0   2    3.70    9.60
   5   0  -2   -2.00    7.30
   5   0  -2   -0.30    2.40
   5   0   2   -0.30    3.70
   5   0   2   -0.90    3.70
   5   0   2    2.10    1.70
   5   0   2    4.00    3.50
   5   0   2    4.40    2.30
   5   0  -2    2.50    2.70
  -5   0  -2   10.30   11.10
   5   0   2    0.30    2.40
  -6   0  -2    3.30    1.10
   6   0   2    5.00    2.20
   6   0   2    3.50    2.20
   6   0   2    4.80    5.50
   6   0  -2    2.70    2.90
   6   0  -2   -5.00   10.60
   6   0  -2    2.40    2.30
   6   0  -2    2.30    2.40
   6   0   2    3.10    1.90
   6   0   2    4.40    2.50
   6   0   2    2.70    1.90
  -6   0   2    5.10    2.60
  -6   0   2    3.20    0.90
   6   0   2    1.30    1.90
   7   0   2  252.37   11.30
  -7   0  -2  247.98    9.60
   7   0   2  260.57   20.50
   7   0  -2  228.68   35.00
   7   0   2  265.07   10.90
  -7   0   2  262.97    9.30
  -7   0   2  257.77    9.30
   7   0  -2  253.07   11.10
   7   0   2  267.47   10.90
   7   0   2  256.67   10.90
  -7   0  -2  260.57    9.60
   7   0   2  278.37   11.20
   7   0  -2  253.97   11.30
   7   0  -2  262.47   11.50
   8   0   2  117.59    5.90
  -8   0  -2  106.19    8.70
   8   0   2  126.59    6.50
   8   0  -2  128.59    8.50
   8   0   2  125.79    6.00
   8   0  -2  124.49    7.10
  -8   0   2  119.79    4.60
  -8   0  -2  115.79    4.80
   8   0   2  133.29    6.80
  -8   0  -2  117.19    4.90
   9   0  -2   27.50    2.40
   9   0   2   32.00    2.30
   9   0   2   33.20    2.40
  -9   0  -2   30.40    1.80
  -9   0  -2   31.80    1.50
   9   0  -2   35.60    2.50
   0   1   2    3.50    0.90
   0   1  -2    4.20    1.20
   0   1   2    3.60    1.10
   0  -1   2    2.90    1.00
   0  -1  -2    3.10    1.00
   0   1  -2    3.10    0.90
   0  -1  -2    2.90    1.20
   1   1  -2  489.05   17.90
  -1  -1  -2  508.55   17.90
   1  -1   2  480.85   16.80
   1  -1   2  460.65   17.20
   1   1  -2  500.75   18.20
   1  -1   2  512.25   18.30
   1  -1   2  497.75   18.60
  -1   1   2  502.65   18.50
  -1  -1  -2  496.05   17.90
  -1  -1  -2  518.85   18.00
  -1  -1   2  456.35   18.10
  -1  -1   2  528.85   19.00
  -1   1  -2  484.55   17.20
   1   1   2  477.05   16.80
  -1   1  -2  534.75   18.70
  -1  -1   2  461.85   16.80
  -1  -1   2  516.85   18.10
   1  -1  -2  490.55   18.60
   1  -1  -2  477.75   18.20
   1   1   2  457.55   17.40
   1   1   2  499.15   16.70
  -2  -1  -2 1728.03   57.89
  -2   1   2 1763.62   60.39
   2  -1   2 1762.22   59.39
   2  -1   2 1766.62   59.79
   2  -1   2 1608.84   59.69
   2  -1   2 1667.43   57.09
   2   1  -2 1672.03   59.29
  -2  -1  -2 1757.72   59.09
  -2   1   2 1767.42   59.79
   2   1  -2 1742.03   58.59
  -2  -1   2 1656.53   58.89
   2  -1  -2 1795.22   58.29
  -2  -1   2 1580.34   56.99
  -2  -1   2 1684.63   60.39
   2   1   2 1782.92   58.49
   2   1   2 1648.44   57.59
   2   1   2 1598.94   57.09
   2  -1  -2 1765.72   60.39
  -2   1  -2 1787.82   60.09
   2  -1  -2 1628.94   58.59
   3  -1   2  159.28   11.60
   3  -1   2  156.98   12.20
   3   1  -2  185.18    8.80
  -3  -1  -2  182.18   10.00
   3  -1   2  197.78   10.10
  -3  -1  -2  172.98    7.00
   3   1  -2  157.28   11.50
   3  -1   2  169.48    6.80
  -3   1   2  179.28   10.40
   3   1   2  176.88   10.30
   3   1   2  173.48    6.80
   3  -1  -2  191.78    6.40
  -3   1  -2  190.08   10.90
   3  -1  -2  168.38    8.10
   3   1   2  169.48    9.90
  -3  -1   2  195.78   12.40
   3  -1  -2  171.68   12.80
  -3  -1   2  170.88    9.70
  -4   1   2  338.27   18.20
  -4  -1  -2  362.06   18.10
   4   1  -2  335.77   15.00
   4  -1   2  356.26   12.80
  -4   1   2  337.87   12.00
   4  -1   2  323.77   12.80
   4  -1   2  358.76   17.50
  -4  -1   2  350.86   12.00
   4   1   2  347.17   12.80
   4  -1  -2  359.26   20.90
   4  -1  -2  344.37   14.80
  -4   1  -2  359.16   19.00
   4   1   2  359.46   13.00
  -4  -1   2  349.47   17.70
   4  -1  -2  320.07   12.00
  -4  -1   2  339.57   21.20
   5  -1   2  660.33   22.20
   5   1  -2  593.54   22.60
  -5   1   2  563.04   20.90
   5  -1   2  593.84   22.30
   5  -1   2  652.23   22.10
   5  -1   2  582.14   22.50
   5   1  -2  617.14   22.10
   5  -1   2  611.14   27.90
  -5   1   2  636.34   20.90
  -5   1   2  617.54   34.40
   5   1  -2  610.74   23.10
  -5  -1  -2  614.74   21.10
   5  -1   2  595.64   22.60
  -5  -1  -2  594.34   32.30
  -5  -1   2  627.04   22.10
   5   1   2  645.64   22.10
  -5  -1   2  631.14   21.00
   5  -1  -2  601.94   22.50
  -5   1  -2  641.64   21.10
  -5  -1   2  589.24   31.00
   5  -1  -2  642.34   32.60
   5  -1  -2  594.64   25.60
   5   1   2  579.14   22.20
  -5   1  -2  564.04   33.40
   5   1   2  651.63   27.50
   5   1   2  598.64   22.50
   5   1   2  634.04   22.20
   5   1   2  609.24   22.60
   6  -1   2  244.88   10.60
  -6   1   2  241.88    8.50
   6  -1   2  241.38   10.10
   6   1  -2  229.98   10.30
  -6  -1  -2  215.28    8.70
   6   1  -2  240.18   11.20
  -6   1   2  234.58    8.60
   6   1  -2  224.78   10.90
   6  -1   2  234.48   10.10
   6  -1   2  212.78   16.60
   6  -1   2  232.98   10.30
   6  -1   2  247.38   10.20
  -6   1   2  250.07    8.50
   6  -1   2  239.88    9.90
   6   1  -2  212.18   22.00
   6   1  -2  232.98   10.10
   6   1  -2  234.88   10.60
   6  -1  -2  216.88   10.90
   6   1   2  252.97   10.70
   6   1   2  241.58   10.00
   6  -1  -2  223.48   10.20
  -6   1  -2  251.67    8.80
   6  -1  -2  238.68   25.00
  -6  -1   2  229.28   10.30
   6  -1  -2  222.38   10.60
   6   1   2  218.18   15.60
   6   1   2  243.08   10.50
   6   1   2  226.18   10.10
   6  -1  -2  227.68   10.90
   6   1   2  229.18   10.10
  -6  -1   2  246.78    8.60
  -6   1  -2  222.18    9.10
  -7   1   2   25.50    1.90
   7   1  -2   28.20    5.20
   7  -1   2   27.40    4.00
   7  -1   2   25.60    3.70
   7  -1   2   27.00   10.00
   7   1  -2   22.80    4.00
   7   1  -2   22.40   16.20
   7  -1   2   28.70    3.70
   7   1  -2   23.00    3.90
   7  -1   2   21.20    3.70
  -7  -1  -2   22.70    2.20
  -7   1   2   23.40    2.00
   7  -1   2   24.60    3.50
   7   1  -2   28.30    4.50
   7   1   2   27.70    3.80
  -7   1  -2   25.60    2.10
  -7  -1   2   26.10    2.00
   7  -1  -2   30.30    3.90
  -7  -1   2   26.50    2.20
   7   1   2   30.00    3.80
   7   1   2   22.90    8.20
   7  -1  -2   28.10    4.30
  -7   1  -2   27.70    2.50
   7   1   2   27.10    3.90
   7   1   2   20.60    2.90
   7  -1  -2   33.80   17.90
  -7  -1   2   22.10    2.00
   8   1  -2    4.00    1.80
   8  -1   2    4.30    2.30
   8  -1   2    8.00    1.80
   8  -1   2    4.60    2.20
   8   1  -2    7.40    2.20
  -8  -1  -2    6.70    1.20
   8  -1   2    8.30    2.10
   8  -1   2    4.40    1.90
  -8  -1  -2    1.90    3.80
  -8  -1  -2   10.80    1.40
   8  -1  -2    9.80    3.30
   8   1   2   10.60    1.90
  -8  -1   2    7.30    1.00
  -8   1  -2    8.70    1.10
   8   1   2    9.90    2.30
   8   1   2    9.30    2.70
   8   1   2    8.20    1.60
   8  -1  -2   10.40    2.40
   8   1   2   10.90    1.90
  -8   1  -2    8.70    1.40
  -9  -1  -2  204.08    7.00
   9   1  -2  177.38    8.40
   9  -1   2  203.78    7.70
   9  -1   2  182.88    7.40
  -9  -1  -2  206.28    6.90
   9   1  -2  202.88    7.80
   9   1   2  190.38    7.40
   9  -1  -2  200.08    7.60
  -9   1  -2  205.38    6.90
   9   1   2  191.88    7.50
   9  -1  -2  202.48    7.70
  -9   1  -2  201.58    7.50
   9   1   2  193.08    7.70
   0   2   2  660.73   24.00
   0  -2  -2  675.63   24.80
   0  -2   2  627.94   24.30
   0   2  -2  687.83   24.40
   0  -2  -2  677.73   24.30
   0  -2   2  649.64   23.10
   0   2  -2  699.63   24.60
   0   2  -2  717.43   24.40
   0   2   2  727.33   24.50
   0  -2   2  736.13   25.30
   0   2   2  646.14   24.30
   1   2  -2 9263.07  302.97
  -1  -2  -2 9003.20  303.37
   1  -2   2 9006.20  303.77
   1  -2   2 9401.76  302.47
   1  -2  -2 9379.16  303.57
   1  -2  -2 9999.00  304.97
  -1   2  -2 8955.30  303.77
   1  -2  -2 8530.25  303.67
  -1  -2   2 8814.72  303.27
  -1  -2   2 8861.91  304.17
   2  -2   2  900.01   31.90
  -2  -2  -2  953.30   33.20
   2   2  -2  907.21   33.70
   2  -2   2  929.61   31.80
  -2   2   2  990.40   35.00
   2   2  -2  920.11   33.70
   2  -2   2  998.50   35.40
   2  -2   2  877.61   34.60
  -2  -2  -2  879.91   33.40
  -2  -2   2 1044.90   36.00
  -2  -2   2  922.91   31.90
  -2   2  -2  923.61   35.00
  -2   2  -2  939.31   31.90
   2   2   2  942.41   33.30
   2   2   2  894.61   31.80
   2   2   2  945.51   33.00
   2  -2  -2  950.00   35.60
  -2  -2   2  962.70   33.40
   2  -2  -2  997.50   36.70
  -3   2   2   72.99    7.50
   3   2  -2   73.09    5.60
   3  -2   2   71.39    3.30
  -3  -2  -2   63.69    6.00
   3   2  -2   59.29    8.10
  -3  -2  -2   58.09    6.70
   3  -2   2   67.09    6.40
  -3  -2   2   77.19    6.10
   3   2   2   69.59    3.30
   3  -2  -2   71.99   10.00
  -3  -2   2   69.49    3.30
  -3   2  -2   64.49    7.50
   3   2   2   69.89    4.40
   3   2   2   62.69    6.50
  -3  -2   2   69.39    9.30
   3  -2  -2   60.99    4.90
   4  -2   2  131.59    5.50
  -4  -2  -2  122.39   11.00
  -4   2   2  126.09    4.80
   4  -2   2  119.59    5.80
   4   2  -2  125.19    6.10
  -4   2   2  112.89   11.50
  -4   2   2  128.89    4.80
   4   2  -2  129.89    9.00
  -4  -2   2  122.49    4.80
  -4   2  -2  116.49    5.00
   4   2   2  125.99    5.60
  -4   2  -2  137.29   12.80
  -4  -2   2  120.59    5.50
   4   2   2  122.39    5.80
  -4  -2   2  134.69   10.50
   4  -2  -2  127.99    7.90
   4  -2  -2  128.39    4.90
   4  -2  -2  104.89   13.90
   5  -2   2  306.67   12.00
   5  -2   2  308.47   18.20
   5   2  -2  294.77   14.60
   5  -2   2  292.87   12.60
  -5   2   2  311.07   10.90
   5   2  -2  298.07   12.70
   5  -2   2  298.67   12.60
   5  -2   2  305.07   12.80
  -5  -2  -2  297.87   11.10
   5  -2   2  315.57   12.50
  -5   2   2  321.37   10.90
  -5   2   2  324.77   10.90
   5  -2   2  312.57   12.00
   5   2  -2  332.37   12.30
   5  -2  -2  360.86   24.20
   5   2   2  285.17   12.50
   5   2   2  302.87   12.40
   5  -2  -2  292.77   12.50
   5   2   2  295.27   16.50
  -5  -2   2  308.87   11.60
  -5  -2   2  319.27   12.20
   5  -2  -2  302.47   10.80
   5   2   2  300.47   12.60
  -5   2  -2  311.37   11.00
   6  -2   2  323.07   13.90
  -6  -2  -2  338.57   12.60
   6  -2   2  340.47   13.90
   6  -2   2  363.66   14.00
  -6   2   2  366.86   12.40
   6  -2   2  366.16   14.00
   6   2  -2  357.46   14.20
   6   2  -2  350.86   13.90
   6  -2   2  369.86   13.80
   6  -2   2  371.06   14.00
   6   2  -2  362.16   14.20
   6   2  -2  318.97   25.40
  -6   2   2  351.26   12.30
   6  -2   2  343.87   14.40
   6  -2   2  391.46   26.40
   6   2  -2  339.87   14.40
  -6  -2   2  353.26   12.50
   6  -2  -2  338.57   14.10
   6   2   2  347.37   14.20
   6   2   2  360.36   20.10
   6   2   2  351.16   14.10
   6   2   2  347.37   14.40
   6   2   2  350.26   13.90
   6  -2  -2  359.66   14.20
   6   2   2  351.26   13.80
  -6   2  -2  348.47   12.60
  -6   2  -2  354.86   12.80
   6  -2  -2  335.17   14.30
   6  -2  -2  349.87   30.20
  -6  -2   2  347.17   14.10
  -7  -2  -2  241.98    8.90
   7   2  -2  235.48   10.60
   7  -2   2  244.48   10.20
   7  -2   2  242.28   10.20
   7   2  -2  231.68   10.30
   7  -2   2  254.17   22.90
   7   2  -2  233.18   10.80
   7   2  -2  205.68   34.80
   7  -2   2  207.08   10.00
   7  -2   2  251.47   10.30
   7   2  -2  234.88   10.30
   7  -2   2  241.38   10.40
   7  -2   2  252.87   10.90
  -7   2   2  238.18    8.50
   7   2  -2  225.78   10.20
  -7  -2   2  229.88   11.10
   7  -2  -2  273.77   45.10
   7   2   2  247.68   10.70
  -7   2  -2  235.88    8.80
   7   2   2  244.08   10.30
  -7  -2   2  244.38    8.70
   7   2   2  245.68   10.50
   7  -2  -2  248.98   10.50
   7  -2  -2  228.28   10.20
   7  -2  -2  223.58   10.40
  -7   2  -2  226.78    8.80
  -7  -2   2  235.48    8.60
  -7   2  -2  223.58    8.80
   7   2   2  237.58   10.10
   7   2   2  236.68   10.10
   7   2   2  223.18   17.90
  -8  -2  -2   -0.10    0.80
  -8  -2  -2    1.90    0.70
   8  -2   2    1.10    1.90
  -8  -2  -2    3.90    3.50
  -8   2   2    1.90    0.60
   8  -2   2    0.00    1.60
   8   2  -2    1.00    1.60
   8  -2   2    1.50    2.40
  -8   2  -2    1.60    1.10
   8   2   2    1.90    1.40
   8   2   2    2.10    1.60
  -8   2  -2    2.40    0.80
  -8   2  -2   -0.10    1.00
   8  -2  -2   -0.10    1.80
   8   2   2    4.50    1.60
  -9  -2  -2   25.20    1.30
   9  -2   2   25.70    1.90
   9   2  -2   26.80    2.20
   9  -2   2   23.90    2.20
  -9  -2  -2   27.00    1.60
   9  -2  -2   27.50    2.00
   9   2   2   24.20    2.60
   9  -2  -2   22.30    2.70
  -9   2  -2   26.70    1.30
   9   2   2   26.40    2.10
   0   3  -2  756.22   27.00
   0  -3   2  743.13   28.30
   0  -3  -2  754.42   26.70
   0   3   2  763.32   26.50
   0   3  -2  743.53   27.10
   0   3   2  717.43   27.50
   0  -3   2  721.13   25.30
   0   3   2  762.02   27.40
  -1   3   2 4426.86  137.69
   1  -3   2 4086.99  138.99
   1  -3   2 3849.21  137.09
  -1  -3  -2 3895.31  136.09
   1   3  -2 4020.50  136.89
   1   3  -2 4176.38  137.79
  -1   3   2 4150.78  137.89
   1  -3   2 3914.81  135.59
   1  -3   2 4017.90  138.19
  -1   3  -2 4152.48  138.39
   1  -3  -2 3987.90  138.29
   1  -3  -2 4237.78  139.69
   1   3   2 4255.67  137.59
  -1   3  -2 4123.79  136.99
  -1  -3   2 3955.70  135.69
   1   3   2 4327.17  137.49
  -1  -3   2 3910.91  139.19
   2  -3   2 2658.33   96.99
  -2   3   2 2932.11   94.99
   2   3  -2 2791.12   95.59
  -2  -3  -2 2745.03   93.39
   2  -3   2 2445.06   93.39
   2  -3   2 2695.73   93.99
   2   3  -2 2854.81   94.79
   2  -3   2 3091.79   97.69
  -2   3   2 2966.20   96.79
  -2  -3   2 2607.04   93.19
  -2  -3   2 2916.61   94.49
  -2   3  -2 2739.83   93.89
  -2   3  -2 2803.62   96.99
   2  -3  -2 2923.91   97.89
  -2   3  -2 2766.72   92.99
   2   3   2 2830.62   95.29
   2  -3  -2 2758.82   92.69
   2  -3  -2 2763.62   98.49
   2   3   2 2807.12   95.09
  -3  -3  -2 1432.46   49.50
   3  -3   2 1426.16   48.30
   3   3  -2 1477.85   51.49
   3  -3   2 1398.86   53.29
   3   3  -2 1342.57   51.19
  -3   3   2 1552.44   53.69
  -3  -3  -2 1444.06   49.70
  -3  -3   2 1404.96   48.60
  -3  -3   2 1428.46   50.29
  -3  -3   2 1306.37   54.39
   3   3   2 1432.26   50.29
   3  -3  -2 1404.56   55.49
  -3   3  -2 1544.45   54.39
   3   3   2 1436.56   48.50
   4  -3   2  230.28    8.90
   4   3  -2  225.18    9.30
   4  -3   2  233.78   14.60
  -4   3   2  227.88    8.10
  -4   3   2  224.68   16.50
   4   3  -2  225.68   13.20
  -4   3   2  224.78    8.00
   4  -3   2  224.68    9.10
   4  -3  -2  215.58   11.20
   4  -3  -2  223.18    8.20
  -4  -3   2  228.28    8.10
  -4   3  -2  230.38   17.10
  -4   3  -2  216.18    8.30
  -4  -3   2  227.28    9.10
   4  -3  -2  221.38    8.20
   4  -3  -2  222.78   19.30
  -4  -3   2  226.28   13.40
   4   3   2  237.58    9.30
   4   3   2  222.48   11.40
   5   3  -2  165.68    9.20
   5   3  -2  170.28    8.40
   5  -3   2  151.88    8.20
   5  -3   2  172.88    8.10
   5  -3   2  140.29    9.20
  -5   3   2  160.08    6.30
   5  -3   2  174.58    7.50
   5  -3   2  174.98    7.70
   5  -3   2  186.28   14.80
   5  -3   2  160.18    8.30
  -5   3   2  170.78    6.90
   5  -3   2  175.78    8.00
   5   3  -2  183.38    8.60
  -5  -3  -2  163.08    6.70
   5  -3  -2  166.18    9.90
  -5  -3   2  175.18    8.10
   5   3   2  167.78    8.00
  -5   3  -2  155.18    7.30
  -5  -3   2  169.18    6.30
   5   3   2  161.68    8.20
   5  -3  -2  158.58   20.10
   5  -3  -2  175.68    8.20
  -5   3  -2  172.58    6.50
   5   3   2  147.89   11.40
   5  -3  -2  170.18    6.40
   5   3   2  165.18    8.30
   5   3   2  171.28    7.60
  -5  -3   2  178.48    7.80
   6   3  -2  365.26   14.20
   6  -3   2  322.47   16.30
   6   3  -2  361.96   17.00
   6  -3   2  353.66   13.60
  -6   3   2  333.97   11.80
   6  -3   2  325.27   13.50
   6  -3   2  329.67   13.30
   6  -3   2  364.16   14.30
   6   3  -2  348.47   13.90
   6  -3   2  335.07   22.50
  -6  -3  -2  337.47   12.20
   6   3  -2  355.36   13.60
  -6   3   2  344.87   11.90
   6  -3   2  332.07   13.60
  -6  -3   2  346.77   13.90
   6   3   2  330.07   13.70
  -6   3  -2  338.67   12.20
  -6  -3   2  343.77   12.10
   6  -3  -2  300.27   32.50
  -6   3  -2  339.57   12.20
   6  -3  -2  329.77   13.80
   6   3   2  330.07   18.80
   6   3   2  302.77   14.40
  -6   3  -2  347.97   13.40
   6  -3  -2  326.47   14.00
   6   3   2  328.17   15.10
   6   3   2  350.26   13.60
   7  -3   2  192.18    8.70
  -7   3   2  186.28    6.70
   7   3  -2  169.98    8.60
   7   3  -2  174.08    9.90
   7  -3   2  186.48    8.60
   7   3  -2  186.98    9.00
   7  -3   2  179.48    8.50
   7  -3   2  186.28    8.40
   7  -3   2  192.58   24.60
   7   3  -2  178.78    8.60
   7   3  -2  174.18   31.00
  -7  -3  -2  200.18    9.60
   7  -3   2  180.68    8.20
   7   3   2  184.78    8.50
  -7   3  -2  186.98    7.00
  -7   3  -2  192.28    7.10
   7   3   2  194.18    8.70
   7  -3  -2  183.28    9.00
   7   3   2  165.68   16.60
   7   3   2  182.98    8.70
   7  -3  -2  189.68    8.60
  -7  -3   2  162.48   11.20
   7  -3  -2  183.88    8.50
   8  -3   2  128.39    5.90
  -8  -3  -2  125.69    4.90
  -8  -3  -2  109.29    9.00
   8   3  -2  121.89    5.90
   8   3  -2  125.29    6.00
  -8  -3  -2  130.09    5.00
   8  -3   2  126.69    6.00
   8   3  -2  123.29    6.40
  -8   3   2  126.39    6.20
   8   3  -2  125.29    6.10
   8  -3  -2  135.29    6.20
  -8   3  -2  124.59    4.80
   8  -3  -2  124.49    5.90
  -8   3  -2  123.79    5.20
   8   3   2  126.39    5.80
  -8   3  -2  126.89    4.80
   8   3   2  130.29    6.00
   8  -3  -2  125.99    6.10
   8   3   2  123.79    5.90
   8   3   2  130.29    6.20
  -8  -3   2  128.79    4.70
   9  -3   2  151.68    6.10
  -9  -3  -2  161.18    5.60
   9   3  -2  154.88    6.30
   9  -3   2  156.58    6.10
  -9  -3  -2  150.08    5.60
  -9   3  -2  157.28    5.50
   9   3   2  169.58    7.10
   9   3   2  155.48    6.10
   9   3   2  156.78    6.20
   9  -3  -2  155.38    6.20
   0   4   2    5.90    4.00
   0   4  -2    9.80    2.50
   0   4   2    7.50    2.30
   0   4  -2    7.50    2.50
   0  -4  -2    7.50    1.10
   0  -4   2    7.90    1.10
   0  -4   2    8.20    3.40
   0  -4  -2    8.40    2.20
   0   4   2    4.70    1.70
   1  -4   2 2191.78   70.69
   1   4  -2 1909.81   67.09
   1   4  -2 2137.79   68.89
   1   4  -2 1837.22   66.89
  -1  -4  -2 1958.80   65.69
  -1   4   2 2140.39   68.49
  -1   4   2 2002.10   68.49
  -1  -4  -2 1925.01   65.59
   1  -4   2 1986.10   69.09
  -1  -4   2 1896.81   70.09
   1  -4  -2 1880.11   71.29
   1   4   2 2067.19   68.59
  -1   4  -2 1930.61   65.39
   1  -4  -2 1880.51   68.89
   1   4   2 2006.40   68.79
  -1   4  -2 1948.01   67.89
  -1  -4   2 1808.82   65.89
  -1   4  -2 1921.11   68.89
   2   4  -2 2566.34   87.39
   2  -4   2 2394.26   83.99
   2  -4   2 2302.07   88.89
   2  -4   2 2916.71   98.79
   2   4  -2 2339.77   85.09
  -2   4   2 2526.35   88.09
  -2   4   2 2576.94   86.39
  -2  -4   2 2478.35   89.59
   2   4   2 2602.14   86.89
  -2   4  -2 2525.75   88.69
   2   4   2 2450.85   87.29
  -2  -4   2 2370.36   84.19
   2  -4  -2 2466.45   89.29
  -2   4  -2 2516.05   85.79
   2  -4  -2 2744.83   91.29
   3   4  -2  316.97   17.70
   3   4  -2  300.77   15.00
  -3   4   2  296.57   16.40
   3  -4   2  294.87   16.90
   3   4  -2  288.77   11.50
   3  -4   2  322.77   11.20
  -3   4  -2  296.97   10.40
   3   4   2  313.97   14.20
  -3  -4   2  283.17   20.80
  -3  -4   2  299.87   11.40
   3   4   2  292.77   11.40
   3  -4  -2  292.57   10.60
   3   4   2  254.77   15.40
  -3   4  -2  276.97   10.50
  -3   4  -2  319.07   11.60
  -3   4  -2  331.67   18.30
  -3  -4   2  306.57   10.50
   3  -4  -2  261.57   20.20
   3  -4  -2  321.87   10.60
   4  -4   2   79.39   10.00
   4  -4   2   59.79    3.50
  -4   4   2   58.49    2.80
   4   4  -2   61.79    4.20
   4  -4   2   59.49    4.10
   4   4  -2   64.99    9.90
  -4   4   2   60.19   11.70
  -4   4  -2   61.29    2.90
   4  -4  -2   70.19   17.30
  -4   4  -2   54.19   11.40
   4   4   2   58.29    3.80
   4  -4  -2   55.39    2.90
  -4   4  -2   57.39    2.80
   4   4   2   50.29    8.40
   4  -4  -2   61.39    3.00
  -4  -4   2   61.89    2.80
  -4  -4   2   64.29    3.80
   5  -4   2  132.69    7.80
  -5   4   2  137.69    5.20
   5  -4   2  130.99    6.50
   5   4  -2  130.79    7.40
   5  -4   2  134.59   13.90
   5  -4   2  118.89    7.50
   5   4  -2  133.59    7.50
   5  -4   2  132.59    7.40
   5  -4   2  123.49    7.40
   5  -4   2  140.29    7.10
   5   4  -2  138.99    6.90
   5  -4   2  158.68    7.20
  -5  -4   2  143.19    7.00
   5   4   2  142.19    7.60
   5  -4  -2  128.79    5.30
  -5   4  -2  131.19    5.90
  -5  -4   2  127.19    6.80
  -5  -4   2  142.99    5.40
  -5   4  -2  134.69    5.40
   5   4   2  136.99    7.10
   5  -4  -2  147.29    7.40
   5   4   2  132.69    7.30
  -5   4  -2  148.19    5.50
   5  -4  -2  162.48   24.80
   5   4   2  140.89    6.80
   6  -4   2   43.10    4.20
   6   4  -2   43.80    4.20
  -6   4   2   43.70    2.20
   6   4  -2   36.10    4.60
   6   4  -2   45.50    4.50
   6  -4   2   40.60    4.20
   6  -4   2   44.20    4.80
   6  -4   2   43.20   10.00
   6  -4   2   35.90    5.20
   6  -4   2   40.90    4.00
  -6  -4  -2   41.10    2.70
   6  -4   2   39.80    4.80
   6   4   2   42.00    4.50
  -6   4  -2   43.80    2.90
   6  -4  -2   39.10    4.40
   6   4   2   37.50    4.40
  -6  -4   2   39.90    4.30
  -6   4  -2   38.00    2.70
   6   4   2   43.80    4.30
  -6   4  -2   42.00    2.60
  -6  -4   2   35.50    4.50
   6   4   2   41.50    3.90
  -6  -4   2   40.90    2.40
   6   4   2   27.90    6.70
   6  -4  -2   39.90    4.50
  -7  -4  -2   88.79    3.80
   7  -4   2   79.79    5.00
   7   4  -2   86.99    5.10
   7   4  -2   86.79    5.60
  -7   4   2   85.79    3.30
   7  -4   2   84.49    5.40
   7  -4   2  110.69   21.70
   7   4  -2   85.69    5.40
   7   4  -2   49.70   17.40
  -7  -4  -2   78.29    6.30
   7  -4   2   84.69    5.20
   7   4   2   80.49    5.30
  -7  -4   2   80.09    3.50
  -7  -4   2   82.69    6.60
  -7   4  -2   85.99    3.70
   7   4   2   90.49    5.60
   7  -4  -2   83.79    5.20
   7  -4  -2   83.09    5.40
  -7   4  -2   81.99    3.80
   7   4   2   76.39    5.10
   7   4   2   83.89   12.20
  -7   4  -2   82.79    3.70
   7   4   2   84.09    4.90
   8  -4   2   38.60    3.10
   8  -4   2   33.70    2.70
  -8   4   2   29.40    3.20
   8  -4   2   37.00    3.10
   8   4  -2   34.00    3.10
  -8  -4  -2   34.70    2.00
  -8  -4  -2   36.50    2.00
   8   4  -2   33.50    3.00
   8   4  -2   35.20    3.90
   8   4   2   33.90    2.90
  -8  -4   2   36.70    1.70
  -8   4  -2   39.60    1.80
   8   4   2   37.10    3.10
   8   4   2   33.90    2.80
   8  -4  -2   36.40    2.90
   8  -4  -2   38.00    3.10
   8   4   2   38.40    3.00
  -8   4  -2   34.10    2.00
   9   4  -2  133.09    6.60
   9   4   2  145.19    5.70
   9  -4  -2  144.59    6.50
   9   4   2  141.59    5.90
   9   4   2  153.38    5.80
  -9   4  -2  168.58    6.70
   0   5  -2   18.70    1.40
   0  -5  -2   17.20    3.40
   0   5   2   20.60    4.40
   0  -5  -2   18.00    2.00
   0  -5   2   17.60    1.60
   0   5  -2   14.60    3.30
   0   5  -2   19.30    3.90
   0   5   2   26.90    9.00
   0   5   2   21.30    3.40
   1   5  -2  744.73   27.20
  -1  -5  -2  741.63   25.80
  -1   5   2  711.23   28.50
  -1   5   2  794.02   29.00
   1   5  -2  741.03   29.30
   1  -5   2  728.93   25.90
   1   5  -2  730.23   27.00
   1  -5   2  819.82   31.90
  -1   5  -2  769.82   29.70
   1  -5  -2  681.93   29.60
  -1   5  -2  760.72   28.70
   1  -5  -2  757.72   25.30
  -1  -5   2  732.73   31.50
   1   5   2  710.63   30.10
  -1  -5   2  774.12   26.00
   1   5   2  779.22   29.20
  -2   5   2 1980.00   66.89
   2   5  -2 1710.03   63.69
   2   5  -2 1996.30   68.09
   2  -5   2 1895.41   63.69
  -2   5   2 2064.79   75.09
   2   5  -2 1939.11   63.99
  -2  -5  -2 1865.31   63.89
   2  -5   2 2099.69   70.89
   2  -5  -2 1849.81   63.09
  -2   5  -2 1857.21   65.99
  -2  -5   2 1778.12   70.49
  -2   5  -2 1896.81   69.09
  -2   5  -2 1824.92   63.09
  -2  -5   2 1809.02   63.99
  -2   5  -2 1798.52   62.99
  -2  -5   2 1767.82   62.99
   2   5   2 2004.10   67.59
   2   5   2 1994.70   69.29
   3   5  -2   57.59    8.90
  -3   5   2   54.79   10.50
   3   5  -2   64.59    4.10
  -3  -5  -2   66.09    3.10
   3  -5   2   69.09    3.60
   3  -5   2   69.99   11.60
   3  -5   2   67.39    4.30
   3   5   2   65.29    8.10
   3   5   2   64.89    4.10
  -3   5  -2   72.19    3.00
  -3   5  -2   64.09   12.50
  -3   5  -2   70.29    2.90
  -3  -5   2   64.49    3.80
  -3  -5   2   64.09    3.00
   4  -5   2    8.90    2.10
   4   5  -2   12.90    2.70
   4   5  -2   10.50    2.10
  -4   5   2   12.70    1.80
   4   5  -2   11.60    3.10
   4  -5   2   14.10    2.50
   4  -5   2   14.60    2.40
   4  -5   2    8.70    5.70
   4   5   2   12.80    2.70
   4  -5  -2   10.70    1.70
  -4   5  -2   11.90    1.40
   4  -5  -2    9.90    1.70
  -4  -5   2   11.30    2.00
   4  -5  -2    8.50    1.60
   4   5   2    6.10    6.60
   5  -5   2  363.36   13.60
   5  -5   2  350.56   13.70
   5  -5   2  358.86   13.80
   5   5  -2  361.06   14.40
   5   5  -2  360.26   14.10
  -5   5   2  353.46   12.10
   5   5  -2  335.47   13.80
   5  -5   2  361.56   13.80
   5  -5   2  322.17   14.10
  -5  -5  -2  352.36   12.50
   5  -5   2  330.37   14.10
   5  -5   2  302.77   22.60
   5  -5  -2  360.26   14.00
  -5  -5   2  341.97   13.40
  -5   5  -2  353.96   12.40
   5  -5  -2  358.26   12.20
   5   5   2  347.97   13.70
   5   5   2  331.37   14.10
  -5   5  -2  342.87   12.40
  -5  -5   2  372.26   14.30
   5   5   2  342.47   13.80
   5  -5  -2  360.76   14.10
  -5  -5   2  357.56   12.40
  -5   5  -2  336.37   12.40
   5   5   2  335.67   14.10
  -6  -5  -2  156.28    6.40
   6  -5   2  134.79   21.70
   6  -5   2  150.98    8.50
   6  -5   2  153.98    8.20
  -6   5   2  161.68    5.80
   6   5  -2  172.68    8.30
   6   5  -2  155.68    7.80
   6  -5   2  149.59    7.60
   6   5  -2  144.89    7.80
  -6  -5  -2  160.88    8.50
   6  -5   2  158.08    7.70
  -6  -5   2  159.28    6.20
   6  -5  -2  171.18    8.10
   6  -5  -2  153.28    7.80
   6   5   2  162.88    7.80
  -6   5  -2  164.08    6.30
   6   5   2  165.58    7.80
  -6  -5   2  173.68    8.50
   6   5   2  167.78    8.10
  -6   5  -2  164.48    6.30
   6   5   2  165.28    8.10
  -6  -5   2  153.98    7.40
   6   5   2  148.19   13.70
  -6   5  -2  160.38    6.30
   7   5  -2  167.48    8.30
  -7   5   2  178.68    8.50
  -7  -5  -2  170.48    6.70
   7  -5   2  175.88    7.90
   7   5  -2  170.28    7.80
   7  -5   2  172.58    8.10
   7   5  -2  170.18    8.00
  -7  -5  -2  172.38    9.30
   7  -5   2  176.48    7.90
   7  -5  -2  176.48    8.00
   7   5   2  178.98    8.30
  -7   5  -2  177.18    6.50
  -7   5  -2  173.78    6.70
  -7  -5   2  169.68    6.40
   7  -5  -2  174.88    8.10
  -7   5  -2  174.18    6.50
   7   5   2  178.48    7.90
   7   5   2  178.78    8.20
   7   5   2  176.38    7.90
  -7  -5   2  167.28    9.20
   8   5  -2   42.60    3.30
   8   5  -2   41.00    3.60
   8  -5   2   49.40    3.10
   8  -5   2   41.40    2.80
   8   5  -2   47.50    3.10
   8  -5   2   47.20    3.70
  -8   5   2   46.20    3.30
  -8  -5  -2   47.90    2.30
   8  -5  -2   49.10    3.10
   8   5   2   47.70    3.20
   8   5   2   47.80    3.10
  -8   5  -2   42.20    3.30
  -8   5  -2   43.00    2.00
   8  -5  -2   47.10    3.20
  -8  -5   2   48.60    2.00
   8   5   2   46.00    3.10
   8   5   2   42.50    3.20
   0  -6  -2  102.59    4.60
   0  -6   2  115.79   12.40
   0   6  -2  105.39    8.90
   0  -6   2   99.19    4.70
   0  -6  -2  103.79    4.10
   0   6  -2   94.79    8.20
   0   6   2   96.09    6.20
   0   6   2  102.29    8.20
   0   6  -2  106.19    9.40
   0  -6   2   96.99    4.00
   1   6  -2   98.29    9.10
   1   6  -2  101.89    6.90
  -1   6   2  100.29    8.50
   1   6  -2   97.99    5.10
  -1   6   2   97.49    8.10
  -1  -6  -2   98.49    4.10
   1  -6   2  102.49    4.00
  -1  -6  -2  110.59    4.80
   1  -6   2  105.79    4.70
   1  -6   2  111.69   11.80
   1   6  -2   84.09    9.00
  -1  -6   2  107.59    4.10
   1  -6  -2   96.59   13.00
   1  -6  -2  107.29    4.10
  -1   6  -2  107.99    9.00
  -1   6  -2  111.69    9.80
  -1  -6   2  102.39   12.90
   1   6   2   92.59    8.50
  -1   6  -2  100.79    4.10
  -1  -6   2  102.09    4.80
  -1   6  -2  112.09    4.10
  -2   6   2  256.57   13.90
   2   6  -2  263.57   14.80
   2   6  -2  243.48   10.10
   2  -6   2  251.37    9.70
  -2  -6  -2  253.57    9.00
  -2  -6  -2  262.77   10.10
   2  -6   2  248.18   10.00
  -2   6   2  257.97   15.60
   2  -6   2  238.18   17.30
  -2   6  -2  251.27    9.10
   2  -6  -2  246.68    9.20
  -2   6  -2  257.17   13.70
  -2  -6   2  250.17    9.00
  -2   6  -2  255.37    9.00
  -2   6  -2  256.87   17.00
   2   6   2  256.67   10.20
  -2  -6   2  246.78   10.00
   2   6   2  252.37   14.30
   2  -6  -2  267.77    9.10
   3  -6   2  309.57   19.80
   3   6  -2  320.97   12.50
  -3   6   2  315.17   22.40
   3   6  -2  285.27   19.60
  -3  -6  -2  336.27   12.60
   3  -6   2  306.97   12.20
   3  -6   2  310.77   12.00
   3  -6  -2  321.97   11.30
   3  -6  -2  326.67   11.40
  -3  -6   2  313.07   12.40
  -3  -6   2  327.97   11.20
  -3   6  -2  323.67   11.30
   3   6   2  310.07   17.70
   3   6   2  322.97   12.40
  -3   6  -2  319.37   11.30
  -3   6  -2  326.27   23.10
   4  -6   2  353.76   14.00
   4   6  -2  366.86   14.30
   4  -6   2  374.36   13.70
   4   6  -2  355.06   23.40
   4   6  -2  346.17   14.50
   4  -6   2  355.86   14.30
  -4   6   2  368.96   14.70
  -4  -6  -2  351.16   12.90
  -4   6   2  358.86   12.20
   4  -6   2  336.17   22.80
  -4  -6  -2  369.36   14.40
   4  -6   2  371.96   13.70
   4  -6   2  339.27   13.90
   4   6  -2  360.56   14.00
  -4   6  -2  379.86   12.70
   4  -6  -2  366.26   12.60
   4  -6  -2  340.47   14.50
  -4  -6   2  364.26   12.60
  -4  -6   2  368.36   14.30
   4   6   2  344.37   13.80
   4   6   2  348.97   14.10
   4   6   2  343.67   21.90
  -4   6  -2  370.06   12.60
  -4   6  -2  327.87   12.60
   4   6   2  355.46   14.50
   4   6   2  348.47   13.80
   4  -6  -2  348.27   12.70
   4  -6  -2  354.56   12.60
  -5  -6  -2  100.79    4.70
  -5  -6  -2  107.39    6.50
   5   6  -2  102.99    5.90
   5  -6   2  101.79    6.10
   5  -6   2  105.09    6.50
   5  -6   2  101.39    6.00
   5  -6   2   80.59   17.30
   5  -6   2  103.59    6.70
  -5   6   2  102.39    4.00
   5   6  -2  104.49    6.80
  -5   6  -2  111.29    4.70
  -5  -6   2  103.49    6.30
   5  -6  -2  113.59    6.50
   5   6   2  110.39    8.20
  -5  -6   2  109.89    4.50
   5  -6  -2   97.79    4.80
   5   6   2  105.09    5.90
   5   6   2  106.99    6.20
  -5   6  -2  110.19    4.60
   5   6   2  107.79    7.10
  -5   6  -2  102.99    4.40
   6   6  -2  146.89    7.80
  -6  -6  -2  140.89    8.10
  -6  -6  -2  146.69    6.00
  -6   6   2  144.59    7.70
   6  -6   2  145.69    7.20
   6   6  -2  145.79    7.40
   6  -6   2  146.89    7.20
   6  -6   2  108.09   27.30
   6   6  -2  130.99    7.30
  -6  -6   2  148.49    6.90
   6  -6  -2  145.79    7.40
  -6  -6   2  158.08    5.80
  -6  -6   2  143.39    7.90
  -6   6  -2  147.99    5.80
   6   6   2  119.49   13.80
   6   6   2  150.68    7.30
  -6   6  -2  148.59    5.80
   6   6   2  151.18    7.40
  -6   6  -2  146.09    5.70
   6   6   2  142.49    7.50
   6   6   2  143.49    7.50
   6  -6  -2  151.18    7.50
   7   6  -2  291.87   14.10
   7  -6   2  304.17   12.30
  -7  -6  -2  291.37   13.30
  -7  -6  -2  305.07   10.90
   7   6  -2  337.67   13.90
  -7   6   2  309.67   14.40
   7   6  -2  300.37   12.00
   7   6   2  300.07   12.10
   7   6   2  351.46   13.60
   7  -6  -2  274.97   13.50
  -7  -6   2  297.77   10.60
  -7   6  -2  306.67   10.70
  -7  -6   2  300.47   11.60
  -7  -6   2  299.87   13.30
  -7   6  -2  292.67   10.60
   7   6   2  302.97   12.00
   7  -6  -2  302.77   12.20
   7   6   2  309.47   12.10
   8   6  -2   34.00    2.40
   8   6  -2   27.00    3.10
  -8   6   2   28.70    2.70
   8  -6   2   28.10    2.30
   8  -6   2   31.70    2.30
   8   6  -2   30.50    2.60
   8   6   2   30.70    2.70
   8   6   2   31.60    2.30
  -8  -6   2   31.70    1.40
  -8   6  -2   34.00    2.70
   8  -6  -2   34.00    2.40
   8   6   2   26.70    2.50
   8   6   2   37.60    2.90
   8  -6  -2   34.30    2.50
   0  -7   2    1.70    1.10
   0   7  -2   -0.50    5.00
   0  -7   2    2.30    0.80
   0   7  -2   -0.70    1.00
   0   7  -2    0.40    1.50
   0   7  -2    0.20    5.70
   0   7   2    6.10    5.20
   0  -7   2    2.10    9.20
   0  -7  -2    0.30    1.30
   0  -7  -2    1.30    0.70
   0  -7  -2    1.40    1.50
   1  -7   2 1194.08   40.40
  -1  -7  -2 1241.28   40.60
  -1   7   2 1202.18   46.30
  -1  -7  -2 1144.79   40.70
  -1  -7  -2 1273.07   41.50
   1  -7   2 1186.58   50.99
   1   7  -2 1230.48   47.60
  -1   7   2 1206.78   45.70
   1  -7   2 1238.78   41.50
   1   7  -2 1221.68   41.60
  -1  -7   2 1227.08   41.70
   1   7   2 1203.78   46.80
  -1   7  -2 1233.48   40.50
  -1   7  -2 1202.48   46.60
  -1   7  -2 1194.68   47.30
  -1   7  -2 1209.98   40.40
   1   7   2 1098.69   41.40
  -1  -7   2 1208.98   40.50
   1  -7  -2 1212.28   40.60
   1  -7  -2 1221.18   40.70
   2  -7   2   15.60    2.30
  -2   7   2   20.20    4.40
   2   7  -2   19.90    7.30
   2  -7   2   20.40    3.70
  -2  -7  -2   19.20    3.20
  -2   7   2   18.30    6.90
   2   7  -2   16.40    2.60
  -2  -7  -2   16.30    1.70
   2  -7   2   18.30   10.10
  -2  -7  -2   22.20    2.70
  -2   7   2   27.20    9.30
  -2   7  -2   23.50    2.60
  -2   7  -2   26.70   10.10
   2   7   2   13.60    6.40
   2   7   2   26.80    4.00
   2   7   2   33.10    6.60
   2  -7  -2   19.60    2.00
  -2   7  -2   18.20    1.80
   2  -7  -2   21.50    1.70
  -2   7  -2   18.20    7.20
  -3   7   2  561.04   21.40
   3   7  -2  633.84   30.20
   3  -7   2  607.54   21.00
   3  -7   2  583.64   21.40
  -3   7   2  586.64   21.60
   3  -7   2  512.85   30.40
  -3   7   2  575.44   21.90
   3   7  -2  607.74   21.50
   3  -7   2  578.04   21.50
   3   7  -2  601.14   21.70
  -3  -7  -2  577.24   20.20
   3   7   2  562.64   21.80
  -3  -7   2  594.54   21.70
  -3   7  -2  551.64   21.90
   3   7   2  583.64   28.60
  -3  -7   2  600.34   20.00
  -3  -7   2  575.24   21.00
  -3   7  -2  593.34   20.00
   3   7   2  610.14   21.30
  -3   7  -2  559.54   19.90
   3   7   2  557.24   21.20
   3  -7  -2  613.84   20.20
   3  -7  -2  597.94   20.10
   3   7   2  577.04   21.50
   3   7   2  568.34   21.60
   3  -7  -2  558.84   20.20
  -3   7  -2  589.34   20.00
  -4  -7  -2  375.06   12.90
   4   7  -2  388.16   14.40
   4   7  -2  334.57   27.40
   4  -7   2  364.86   26.50
  -4   7   2  367.96   14.70
   4   7  -2  357.76   14.30
  -4  -7  -2  354.26   14.50
   4  -7   2  350.26   14.10
   4  -7   2  344.97   14.00
   4  -7   2  366.16   14.20
   4   7  -2  351.16   14.80
   4  -7   2  358.46   14.20
   4  -7  -2  352.86   14.30
   4  -7  -2  347.97   12.60
   4   7   2  365.86   14.00
  -4   7  -2  361.56   12.70
   4   7   2  352.46   14.60
  -4   7  -2  363.86   14.90
   4   7   2  345.57   14.20
   4  -7  -2  367.16   12.70
   4  -7  -2  353.06   12.70
   4   7   2  349.77   14.00
  -4   7  -2  372.16   12.70
  -4  -7   2  354.76   14.50
  -4  -7   2  349.77   12.60
  -4   7  -2  345.77   12.60
  -5   7   2  529.85   20.60
   5  -7   2  530.35   20.00
  -5  -7  -2  554.14   20.90
   5   7  -2  520.45   20.10
   5  -7   2  499.35   35.20
   5   7  -2  536.85   20.40
   5   7  -2  520.95   20.10
   5  -7   2  555.74   20.10
  -5  -7  -2  538.45   18.70
   5  -7   2  531.65   19.80
  -5  -7   2  542.35   20.70
  -5   7  -2  543.35   18.50
   5  -7  -2  542.15   20.30
  -5   7  -2  548.55   19.90
   5  -7  -2  550.14   18.30
   5  -7  -2  477.05   19.90
   5   7   2  543.95   20.40
  -5  -7   2  546.85   18.60
   5   7   2  535.15   20.10
   5   7   2  517.65   20.00
  -5   7  -2  554.84   18.50
  -5   7  -2  539.15   20.70
  -6  -7  -2  181.68    9.40
   6  -7   2  168.58    7.80
  -6  -7  -2  173.58    6.70
   6  -7   2  177.98    8.10
   6   7  -2  176.08    8.20
   6   7  -2  169.68    7.90
   6   7  -2  169.48    8.50
  -6   7   2  171.38    8.40
  -6   7  -2  174.68    8.60
  -6  -7   2  175.58    9.10
  -6   7  -2  174.08    6.50
   6   7   2  175.98    8.40
   6   7   2  170.18    8.30
  -6  -7   2  172.28    7.60
   6  -7  -2  157.38    8.20
  -6  -7   2  174.68    6.50
   6   7   2  180.18    8.20
   6   7   2  174.68    8.00
  -6   7  -2  176.98    6.50
   6  -7  -2  188.28    8.30
   6  -7  -2  184.18    8.20
   7   7  -2  120.79    5.60
   7  -7   2  121.39    5.40
   7  -7   2  110.29    5.30
   7   7  -2  110.69    5.60
   7   7  -2  121.49    5.70
  -7  -7  -2  117.69    4.60
  -7   7   2  113.89    5.80
  -7   7  -2  110.59    4.20
   7  -7  -2  124.69    5.60
   7   7   2  115.29    5.60
   7   7   2  112.79    5.60
  -7  -7   2  104.39    4.30
   7  -7  -2  120.09    5.50
   7   7   2  115.69    5.50
  -7  -7   2  107.89    5.20
   7   7   2  110.69    5.60
  -7   7  -2  113.69    5.80
   8  -7   2  260.17    9.20
  -8  -7  -2  249.58    8.60
   8   7  -2  265.47    9.60
  -8   7   2  220.18    9.20
   8  -7   2  246.58    9.00
   8   7  -2  223.68    9.20
   8   7  -2  243.98    9.20
   8   7   2  254.47    9.10
   8   7   2  246.98    9.30
   8  -7  -2  236.48    9.00
  -8   7  -2  251.07    9.40
   8  -7  -2  241.08    9.00
   8   7   2  246.18    9.20
   0   8   2  319.87   13.50
   0  -8   2  317.37   13.70
   0  -8   2  360.06   13.30
   0   8   2  352.46   14.10
   0   8   2  350.26   13.40
   0   8  -2  351.56   13.40
   0  -8  -2  351.66   12.40
   0  -8  -2  351.26   12.20
   0   8  -2  336.27   11.90
   0   8   2  358.46   19.80
   0  -8   2  350.56   12.10
   0   8  -2  342.97   21.00
  -1   8   2  446.36   17.50
   1   8  -2  452.65   17.20
  -1   8   2  454.95   24.10
   1   8  -2  502.75   18.80
   1   8  -2  488.05   25.40
  -1  -8  -2  470.95   17.10
  -1   8   2  436.96   17.40
  -1  -8  -2  484.85   16.10
   1  -8   2  451.95   15.80
   1  -8   2  485.05   17.20
  -1  -8  -2  481.75   16.30
   1  -8   2  444.96   46.10
   1  -8   2  467.15   15.90
   1  -8   2  453.55   17.50
  -1   8   2  457.65   17.20
   1   8  -2  444.76   17.60
  -1   8   2  442.56   17.80
  -1  -8   2  460.75   16.20
  -1  -8   2  482.25   17.40
  -1   8  -2  440.66   15.90
   1  -8  -2  461.25   16.10
   1   8   2  474.65   18.00
   1   8   2  457.05   17.20
  -1   8  -2  475.45   24.80
   1   8   2  472.15   24.50
   1   8   2  453.45   17.20
  -1   8  -2  466.55   17.20
  -1   8  -2  456.65   15.90
  -1   8  -2  442.06   17.90
   1   8   2  461.95   17.20
  -2   8   2  189.28    9.10
   2   8  -2  203.48    8.70
  -2   8   2  192.18    8.80
   2  -8   2  190.08    9.10
   2   8  -2  185.68   19.00
  -2  -8  -2  191.18    7.30
  -2  -8  -2  199.28    8.90
   2  -8   2  202.88    9.10
   2  -8   2  207.38    8.40
  -2  -8  -2  205.98    8.80
   2   8  -2  195.88    8.60
   2   8  -2  194.28    9.00
   2   8  -2  167.58   10.90
  -2   8   2  188.58   17.30
   2  -8   2  168.38   23.30
   2   8   2  180.28   16.30
  -2   8  -2  197.48    7.20
   2   8   2  187.68    9.30
  -2   8  -2  214.78   18.90
  -2  -8   2  194.48    7.20
   2   8   2  182.98    9.30
  -2  -8   2  210.98    9.00
   2  -8  -2  185.48    9.80
   2  -8  -2  204.18    7.50
   2   8   2  197.78    8.70
   2   8   2  204.98    8.70
  -2   8  -2  187.68    9.50
   2  -8  -2  194.18    7.30
   3  -8   2  157.08    7.90
   3   8  -2  128.79   22.00
   3  -8   2  170.08   24.20
   3   8  -2  159.98    8.10
  -3   8   2  154.88    7.90
   3  -8   2  169.58    8.00
  -3  -8  -2  175.88    8.20
  -3  -8  -2  158.38    6.60
   3  -8   2  164.88    8.00
   3   8  -2  163.38    7.80
  -3   8   2  178.48    8.60
  -3   8  -2  166.78    6.20
   3  -8  -2  168.88    6.40
   3  -8  -2  165.28    6.40
   3   8   2  161.68    8.30
   3  -8  -2  163.78    6.60
   3   8   2  155.58    7.90
  -3  -8   2  165.28    6.30
   3   8   2  169.88   20.70
  -3  -8   2  167.48    8.10
  -3   8  -2  163.68    8.50
   3   8   2  165.08    7.70
   3  -8  -2  164.58    8.50
  -3  -8   2  163.18    7.60
  -3   8  -2  164.88    6.20
   3   8   2  171.78    7.70
   4   8  -2  916.21   32.80
   4  -8   2  948.21   32.60
  -4  -8  -2  889.91   31.30
   4   8  -2  913.61   32.80
  -4   8   2  967.20   33.30
  -4  -8  -2  926.31   33.20
   4  -8   2  932.01   32.70
   4  -8   2  891.11   49.30
   4   8   2  921.71   33.10
   4   8   2  938.81   32.30
  -4  -8   2  960.90   32.20
  -4  -8   2  928.01   31.10
  -4   8  -2  885.01   30.90
   4   8   2  886.31   32.60
   4  -8  -2  914.61   32.70
  -4   8  -2  911.21   33.10
   4  -8  -2  854.81   30.90
  -4  -8   2  934.51   33.20
   4   8   2  904.81   32.60
   4  -8  -2  941.11   31.10
  -4   8  -2  889.81   30.90
  -5  -8  -2  271.87   12.10
   5   8  -2  280.67   11.40
   5  -8   2  263.27   11.00
   5  -8   2  281.97   41.70
   5  -8   2  271.27   11.00
   5  -8   2  267.67   11.10
  -5  -8  -2  266.17    9.90
  -5   8   2  255.67   11.50
   5   8  -2  257.67   11.50
   5   8  -2  263.57   11.40
  -5   8  -2  230.98   10.40
  -5   8  -2  263.77   11.70
  -5  -8   2  271.67    9.70
   5  -8  -2  262.97    9.30
   5   8   2  271.37   11.50
   5  -8  -2  264.67   11.20
  -5  -8   2  278.67   12.10
   5   8   2  277.47   11.30
  -5   8  -2  273.57    9.50
   5   8   2  257.27   11.10
   6  -8   2  168.28    7.70
   6   8  -2  215.68   10.70
  -6  -8  -2  183.38    9.50
  -6  -8  -2  180.48    6.90
   6   8  -2  181.78    8.30
  -6   8   2  183.98    8.60
   6   8  -2  168.78    8.00
   6  -8   2  176.68    8.10
   6   8   2  179.98    8.10
  -6  -8   2  181.58    9.40
   6  -8  -2  180.58    8.20
   6   8   2  179.88    8.10
   6  -8  -2  181.18    8.20
  -6  -8   2  188.98    7.80
   6   8   2  183.88    8.50
   6  -8  -2  195.28    8.50
  -6  -8   2  180.98    6.70
  -6   8  -2  174.78    8.50
  -6   8  -2  180.98    6.50
   7   8  -2   46.00    3.00
   7  -8   2   43.30    2.90
   7  -8   2   41.60    2.80
   7   8  -2   35.00    3.30
   7   8  -2   41.70    3.20
  -7   8   2   46.50    3.20
  -7  -8  -2   42.30    2.10
  -7   8  -2   43.70    3.10
  -7  -8   2   44.50    2.80
   7   8   2   41.90    2.90
   7  -8  -2   47.20    3.00
   7   8   2   43.20    3.00
   7  -8  -2   40.30    3.20
   7   8   2   41.10    3.00
   0  -9  -2  655.93   21.90
   0  -9  -2  625.04   22.30
   0   9   2  652.63   23.00
   0  -9   2  632.14   23.30
   0   9   2  613.64   23.60
   0   9  -2  579.64   23.50
   0  -9   2  647.14   23.20
   0   9   2  611.34   31.80
   0  -9   2  658.63   21.70
   0   9  -2  630.54   22.90
   0   9  -2  607.64   33.30
   0   9  -2  636.94   23.40
   0  -9  -2  662.83   22.00
   0   9   2  655.23   23.10
   0   9  -2  642.14   23.10
   1  -9   2   43.80    4.40
  -1  -9  -2   38.80    2.30
  -1  -9  -2   32.90    2.70
   1   9  -2   38.40    3.70
   1   9  -2   38.20    4.00
  -1   9   2   40.20    4.60
  -1   9   2   35.40    4.50
   1  -9   2   37.00    2.20
   1   9  -2   39.80    4.60
   1   9  -2   40.30    5.90
  -1   9   2   39.30    3.80
  -1   9   2   34.20   12.40
  -1   9  -2   37.10    2.20
  -1  -9   2   41.50    3.90
  -1   9  -2   11.70   12.50
   1   9   2   17.80    9.30
   1   9   2   39.00    3.90
   1   9   2   33.50    4.50
  -1  -9   2   37.50    5.50
  -1   9  -2   37.50    5.00
   1   9   2   40.50    3.80
   1  -9  -2   32.60    3.60
   1  -9  -2   39.50    2.60
  -1   9  -2   30.30    3.80
   1  -9  -2   39.80    2.40
  -1  -9   2   37.80    2.20
   2  -9   2  756.32   27.00
   2   9  -2  721.53   26.90
   2   9  -2  753.32   27.00
  -2   9   2  774.82   26.70
  -2   9   2  791.52   27.60
  -2  -9  -2  750.42   27.10
  -2   9   2  706.33   38.20
  -2  -9  -2  757.72   25.70
   2  -9   2  728.73   26.70
   2   9  -2  710.23   27.30
   2  -9   2  742.73   26.70
  -2   9   2  741.83   26.90
   2   9   2  759.12   26.80
   2   9   2  773.42   26.70
  -2   9  -2  753.82   25.10
   2  -9  -2  713.53   27.00
  -2  -9   2  743.63   27.20
  -2   9  -2  773.52   27.40
   2   9   2  739.23   26.80
  -2   9  -2  712.13   26.60
   2   9   2  732.73   26.90
  -2  -9   2  760.62   25.40
  -2  -9   2  714.33   26.30
   2   9   2  738.13   27.40
   2  -9  -2  757.92   25.60
   2  -9  -2  768.32   25.70
   2  -9  -2  749.33   25.60
   3  -9   2  377.86   15.00
   3   9  -2  385.66   15.20
   3  -9   2  396.06   15.30
  -3  -9  -2  392.16   15.70
  -3   9   2  402.36   15.80
  -3   9   2  385.46   14.80
  -3  -9  -2  394.16   13.80
   3   9  -2  379.06   15.30
   3  -9  -2  395.56   15.20
  -3  -9   2  384.56   13.60
  -3  -9   2  383.36   14.60
   3   9   2  379.66   15.00
  -3   9  -2  372.16   15.60
  -3  -9   2  390.76   15.60
   3  -9  -2  386.76   13.60
  -3   9  -2  384.26   13.30
   3   9   2  396.96   15.00
   3  -9  -2  362.76   13.60
   3  -9  -2  388.26   13.70
   3   9   2  377.96   15.60
   3   9   2  377.96   15.10
   4  -9   2  112.39    6.10
  -4  -9  -2  106.99    4.70
   4  -9   2  108.79    6.10
   4   9  -2  106.09    6.30
  -4  -9  -2  107.09    7.20
  -4   9   2  106.09    6.40
   4   9  -2  106.49    6.20
   4   9   2   99.09    6.40
  -4   9  -2  105.59    6.60
   4  -9  -2  103.19    4.40
   4   9   2  104.59    6.00
  -4  -9   2  109.99    5.90
   4   9   2  106.59    6.20
   4   9   2  111.39    5.70
   4  -9  -2  107.89    6.30
  -4  -9   2  115.19    6.90
  -4  -9   2  110.09    4.50
   4  -9  -2  101.69    4.40
  -4   9  -2  106.19    4.20
   5  -9   2  455.15   17.40
  -5  -9  -2  463.45   18.60
  -5  -9  -2  483.15   16.30
   5  -9   2  449.16   17.40
  -5   9   2  480.55   18.10
   5   9  -2  449.76   17.60
   5   9  -2  475.65   17.80
   5   9   2  467.45   17.50
  -5  -9   2  462.75   16.10
   5  -9  -2  461.15   17.60
  -5  -9   2  490.85   18.60
   5  -9  -2  484.55   17.70
  -5   9  -2  449.46   18.00
   5   9   2  479.15   17.60
  -5   9  -2  452.35   15.80
   5   9   2  450.95   17.80
  -5  -9   2  451.85   17.10
   6   9  -2  109.19    5.30
   6   9  -2  103.79    5.40
  -6   9   2  110.29    5.60
  -6  -9  -2  107.19    4.40
   6  -9   2  117.49    5.20
   6  -9   2  108.49    5.20
   6  -9   2  103.79    5.20
   6  -9  -2  110.49    5.30
   6   9   2  112.49    5.50
  -6  -9   2  103.39    4.10
   6   9   2  111.09    5.30
  -6   9  -2  107.49    5.60
   6  -9  -2  106.39    5.30
  -6  -9   2   96.19    8.20
   6   9   2  107.99    5.50
  -6  -9   2  107.39    4.90
   7  -9   2   48.10    2.70
  -7   9   2   44.70    3.10
   7   9  -2   44.40    3.00
  -7  -9  -2   44.80    2.10
   7   9  -2   46.50    2.70
  -7   9  -2   51.59    3.00
   7  -9  -2   44.40    2.70
   7   9   2   45.50    3.10
  -7  -9   2   43.50    2.80
   7   9   2   45.00    3.40
  -7  -9   2   48.70    1.80
   7   9   2   47.90    2.70
   0  10   2    3.30    2.10
   0  10   2    6.40    1.90
   0 -10   2    6.30    1.00
   0  10  -2    5.60    2.00
   0 -10   2    3.30    2.30
   0 -10   2    6.90    2.40
   0  10  -2    5.50    3.80
   0  10   2   10.90    2.50
   1  10  -2  144.29    8.50
   1  10  -2  146.29    7.40
   1 -10   2  157.58    7.60
  -1  10   2  150.68    8.00
   1 -10   2  149.29    7.80
  -1  10   2  149.49    7.10
  -1  10   2  154.18    7.50
  -1 -10  -2  134.19    6.60
  -1 -10  -2  148.69    6.10
   1  10  -2  157.88    7.70
   1 -10  -2  153.88    6.10
   1 -10  -2  158.28    6.30
  -1 -10   2  140.79    8.60
   1  10   2  156.98    7.10
  -1  10  -2  159.88    7.60
  -1  10  -2  138.09    7.90
   1  10   2  151.48    8.00
  -1 -10   2  148.69    5.80
   1 -10  -2  148.89    6.00
  -1 -10   2  149.59    7.70
  -1  10  -2  147.89    8.10
   1  10   2  153.88    7.40
  -2 -10  -2  250.47    9.40
   2 -10   2  239.48   10.70
  -2 -10  -2  237.78    9.70
  -2 -10  -2  240.98   11.40
   2 -10   2  253.17   10.80
  -2  10   2  262.17   10.50
   2 -10   2  216.28   13.90
   2  10  -2  252.07   11.60
  -2  10   2  235.68   11.50
   2  10  -2  258.87   10.90
   2  10  -2  255.07   11.00
  -2  10   2  264.17   11.40
   2  10   2  257.37   10.70
  -2  10  -2  247.08   10.80
  -2 -10   2  254.67   11.10
  -2 -10   2  256.87   10.30
  -2  10  -2  244.98   11.10
   2  10   2  260.87   11.40
   2 -10  -2  247.68    9.20
   2 -10  -2  254.27    9.40
  -2 -10   2  262.17    9.10
   2  10   2  252.27   10.90
   2  10   2  258.07   10.70
   2 -10  -2  266.47    9.40
   2 -10  -2  243.38   11.70
   3  10  -2   77.99    5.30
   3 -10   2   83.79    5.30
   3  10  -2   68.99    7.40
   3 -10   2   85.79    5.40
  -3 -10  -2   82.99    4.00
  -3 -10  -2   88.09    6.80
   3 -10   2   81.69    5.00
   3  10  -2   89.69    5.60
  -3  10   2   82.19    5.20
  -3  10   2   79.59    5.70
   3  10   2   84.49    5.50
   3  10   2   78.89    5.50
  -3 -10   2   87.29    6.10
  -3 -10   2   85.29    5.00
   3 -10  -2   87.09    3.90
   3  10   2   87.59    5.90
  -3 -10   2   84.19    3.70
   3 -10  -2   84.69    3.80
  -3  10  -2   88.69    5.80
   3 -10  -2   82.29    5.70
   3  10   2   85.89    5.20
   4  10  -2  102.29    5.50
  -4 -10  -2   85.49    7.40
   4 -10   2   94.49    5.40
   4  10  -2   98.49    5.80
  -4 -10  -2   96.89    4.10
   4 -10   2   97.29    5.50
  -4  10   2   93.89    6.00
   4  10   2   93.59    5.20
  -4 -10   2   85.59    5.10
   4 -10  -2   89.69    5.60
   4  10   2   95.79    5.30
   4  10   2   96.49    5.50
   4 -10  -2   92.39    3.80
  -4 -10   2   93.79    3.90
  -4 -10   2   98.59    6.70
  -4  10  -2   96.29    6.00
   4  10   2   86.89    5.70
   5 -10   2  435.16   15.80
   5 -10   2  394.56   14.40
  -5 -10  -2  398.26   13.50
   5  10  -2  386.66   14.70
  -5 -10  -2  337.87   16.00
   5  10   2  392.86   14.60
  -5 -10   2  377.16   13.20
   5  10   2  394.16   14.50
  -5  10  -2  339.57   16.00
   5  10   2  380.46   14.70
  -5 -10   2  362.56   15.60
   5 -10  -2  410.46   14.80
   5 -10  -2  375.96   15.10
  -6 -10  -2  159.68    6.20
   6 -10   2  148.99    6.40
  -6 -10  -2  161.48    5.70
   6  10  -2  154.58    6.70
  -6  10   2  154.68    6.70
   6 -10   2  146.59    6.30
   6  10  -2  154.08    6.50
   6 -10  -2  149.09    6.40
   6 -10  -2  149.09    6.40
  -6  10  -2  153.68    6.80
   6  10   2  159.78    6.60
   6  10   2  154.28    6.40
  -6 -10   2  160.58    6.30
   0 -11   2  103.49    6.10
   0  11   2  106.69    6.50
   0 -11   2  109.09    7.10
   0  11  -2  107.09    6.80
   0  11   2  111.09    5.80
   0  11  -2   98.89    6.40
   0  11  -2  105.79    6.20
   0 -11  -2  108.89    4.70
   0 -11  -2   97.29    6.40
   0 -11  -2  102.79    4.80
   0  11   2  122.69    6.10
  -1  11   2  600.24   21.30
   1 -11   2  564.54   21.50
  -1  11   2  598.94   21.30
  -1 -11  -2  586.04   20.30
   1  11  -2  580.94   21.70
  -1  11   2  583.34   22.20
   1  11  -2  584.14   22.00
  -1 -11  -2  599.04   20.30
   1  11  -2  571.44   21.60
  -1 -11   2  589.14   22.00
   1  11   2  593.14   21.40
  -1 -11   2  551.54   21.30
   1 -11  -2  569.84   20.20
  -1 -11   2  584.44   21.10
  -1  11  -2  580.54   21.60
   1 -11  -2  576.44   20.20
  -1 -11   2  578.54   19.90
  -1  11  -2  619.24   22.00
   1  11   2  601.64   22.20
  -1  11  -2  550.04   21.50
   2 -11   2  681.93   25.50
  -2  11   2  727.63   26.10
   2  11  -2  724.53   25.70
   2  11  -2  693.93   27.50
   2 -11   2  706.73   24.90
   2  11  -2  639.34   25.60
  -2 -11   2  731.43   24.10
   2  11   2  695.63   25.30
  -2 -11   2  747.13   25.20
   2 -11  -2  661.73   24.80
  -2  11  -2  718.93   25.90
   2  11   2  728.53   26.10
   2 -11  -2  696.13   24.10
  -3  11   2    1.10    1.80
   3 -11   2    1.30    2.20
   3 -11   2    1.80    1.70
   3  11  -2    1.40    1.70
   3 -11   2    2.40    1.60
  -3 -11  -2    0.80    0.80
   3  11  -2    2.80    1.90
  -3 -11   2    0.90    3.00
   3  11   2    0.00    2.00
   3 -11  -2    1.00    0.90
  -3 -11   2    2.50    1.60
   3  11   2   -2.10    1.70
   3 -11  -2    0.80    0.80
   3  11   2    1.10    1.40
  -3  11  -2    1.40    1.70
   3  11   2    1.50    2.10
  -3 -11   2    0.50    0.80
   3 -11  -2    2.80    2.10
   3 -11  -2    4.60    2.60
   4 -11   2  127.69    6.20
  -4 -11  -2  139.69   15.00
  -4 -11  -2  138.19    5.50
   4  11  -2  138.99    6.60
  -4 -11   2  141.39    6.00
  -4 -11   2  140.29    8.30
  -4 -11   2  134.89    5.20
   4 -11  -2  139.59    6.50
   4  11   2  137.69    6.40
   4  11   2  141.89    6.60
  -4  11  -2  145.69    7.90
   4  11   2  159.38    7.90
  -5  11   2  109.29    5.50
   5 -11   2  110.99    5.20
   5  11  -2  116.49    5.50
   5  11  -2  111.59    5.20
  -5 -11  -2  113.49    4.50
   5 -11   2  111.59    5.10
   5  11   2  118.99    6.40
   5 -11  -2  110.79    5.10
  -5 -11   2  119.49    5.10
   5 -11  -2  110.59    5.20
   5  11   2  112.79    5.20
  -5  11  -2  118.69    5.60
   5  11   2  116.19    5.40
   6  11  -2  276.67   10.10
   6 -11   2  267.57    9.90
  -6  11   2  269.67   10.20
   6 -11   2  252.87    9.80
  -6 -11  -2  280.57    9.80
  -6 -11  -2  266.67    9.50
   6  11  -2  272.17   10.30
   6  11   2  279.27   10.10
   6  11   2  317.07   10.40
  -6 -11   2  283.67    9.90
   6 -11  -2  260.57    9.90
   6 -11  -2  284.57   10.10
   6  11   2  258.97   10.10
  -6  11  -2  270.17   10.30
   0  12   2  434.46   17.40
   0  12   2  469.35   16.80
   0  12  -2  428.66   17.30
   0  12  -2  446.36   16.90
   0  12  -2  441.66   16.90
   0 -12   2  449.86   16.60
   0 -12  -2  467.25   17.10
   0 -12  -2  454.65   15.70
   0 -12  -2  465.95   15.80
   0 -12   2  451.25   16.90
   1 -12   2  107.79    5.20
  -1 -12  -2  102.59    4.30
  -1  12   2  102.89    6.10
   1  12  -2  103.59    5.70
   1  12  -2   98.69    5.90
  -1  12   2  104.79    5.80
   1  12  -2  100.49    6.60
   1 -12   2  105.59    5.70
  -1  12  -2  105.39    6.20
   1  12   2  103.89    6.20
   1 -12  -2  102.69    5.90
  -1 -12   2  109.49    7.80
   1 -12  -2  103.99    4.30
   1  12   2  107.89    5.60
  -1 -12   2  101.09    9.00
  -1 -12   2  105.19    5.20
   1 -12  -2  110.69    4.40
   2 -12   2  173.48    8.20
  -2 -12  -2  189.48    7.00
   2  12  -2  183.18    9.00
   2 -12   2  179.58    7.90
  -2  12   2  195.88    8.80
   2  12  -2  179.08    8.40
   2  12  -2  180.88    8.20
   2  12   2  194.28    8.10
   2 -12  -2  179.88    6.70
   2  12   2  189.78    8.80
  -2 -12   2  189.68    7.80
   2 -12  -2  198.08    8.50
  -2  12  -2  173.28    9.20
   2 -12  -2  184.58    6.80
   3 -12   2  170.88    7.30
  -3 -12  -2  178.68    6.60
   3  12  -2  174.28    7.70
   3 -12   2  177.68    7.60
   3 -12   2  168.18    6.90
   3  12  -2  184.58    7.70
  -3 -12  -2  171.28    7.10
  -3  12   2  179.28    7.90
  -3  12  -2  173.78    7.80
   3  12   2  173.28    7.50
   3 -12  -2  172.18    7.60
   3  12   2  177.08    7.90
  -3 -12   2  175.58    7.10
   4 -12   2   60.89    3.50
   4  12  -2   64.89    3.90
  -4  12   2   66.49    3.90
   4 -12   2   63.29    3.60
   4  12  -2   65.99    3.70
  -4 -12  -2   67.99    2.90
   4 -12  -2   61.69    3.70
   4  12   2   65.49    3.70
   4 -12  -2   64.99    3.70
  -4 -12   2   58.89    3.30
  -4  12  -2   78.09    4.00
  -4 -12   2   64.29    3.40
   4  12   2   61.59    4.60
   5 -12   2  152.28    6.00
  -5 -12  -2  134.39    5.00
   5  12  -2  133.89    5.70
   5  12  -2  131.89    5.90
  -5  12   2  137.29    5.90
   5 -12   2  132.79    5.50
   5 -12  -2  137.89    5.60
  -5 -12   2  133.99    5.40
  -5  12  -2  133.29    5.80
   5  12   2  160.48    6.30
   5  12   2  134.09    5.50
   5 -12  -2  129.39    5.50
   0 -13  -2  106.09    5.10
   0  13   2   99.29    4.70
   0 -13   2  102.29    4.70
   0 -13   2   99.59    4.90
   0  13  -2   95.39    5.50
   0  13   2  107.79    5.50
   0 -13  -2   97.19    4.00
  -1 -13  -2   70.39    2.90
   1  13  -2   56.29    4.50
   1  13  -2   58.49    4.50
  -1  13   2   69.19    4.20
   1  13  -2   62.99    4.10
  -1  13   2   79.89    4.20
   1 -13   2   72.09    3.90
   1 -13   2   66.39    3.50
  -1  13  -2   64.19    4.30
   1 -13  -2   69.39    3.90
   1  13   2   67.59    3.70
   1  13   2   63.69    4.10
   1 -13  -2   64.89    2.90
  -1 -13   2   69.69    3.50
   2 -13   2   76.59    4.00
  -2 -13  -2   74.29    3.10
  -2  13   2   73.99    4.30
   2  13  -2   77.79    4.20
   2  13  -2   77.79    5.40
   2 -13   2   76.29    3.60
  -2 -13  -2   71.69    3.60
  -2  13  -2   71.59    4.30
   2  13   2   75.79    4.30
  -2 -13   2   68.89    3.60
   2 -13  -2   73.69    4.00
   3  13  -2    1.00    1.20
  -3  13   2    0.80    1.00
   3 -13   2    1.70    1.00
  -3 -13  -2   -0.70    1.10
   3  13  -2    2.50    1.50
   3  13   2    1.60    1.10
  -3 -13   2    0.80    0.90
   3 -13  -2    1.90    1.00
  -3  13  -2    1.30    1.20
   3 -13  -2    4.30    1.00
  -3 -13   2    1.90    1.00
  -4  13   2  234.98    8.80
   4 -13   2  223.78    8.50
   4  13  -2  216.38    8.60
   4  13  -2  230.18    9.10
  -4 -13  -2  223.48    7.90
   4 -13  -2  230.28    8.60
   4  13   2  208.78    8.60
  -4 -13   2  240.08    8.40
   0 -14   2  228.78    8.20
   0  14   2  211.48    8.70
   0 -14  -2  220.78    8.20
   0 -14   2  209.08    8.60
  -1  14   2  149.29    6.30
   1 -14   2  136.19    5.70
   1 -14   2  151.08    5.70
  -1 -14  -2  152.08    5.80
  -1  14  -2  137.19    6.20
  -1 -14   2  141.39    5.70
   1 -14  -2  145.99    6.00
   1 -14  -2  142.69    5.70
  -1 -14   2  146.89    5.80
   1  14   2  143.19    6.20
   2 -14   2  142.89    5.70
  -2  14   2  155.98    6.10
  -2 -14  -2  132.59    5.40
   2 -14   2  138.79    5.40
   2  14   2  145.59    5.90
  -2  14  -2  139.69    6.00
  -2 -14   2  132.19    5.40
   2 -14  -2  134.39    5.60
  -2 -14   2  138.79    5.50
   2 -14  -2  143.59    5.70
   3 -14   2   50.89    2.60
  -3  14   2   52.89    2.80
  -3 -14   2   45.80    2.60
   3  14   2   50.29    3.00
  -3 -14   2   50.69    2.50
   3 -14  -2   55.09    2.70
  -1   0  -3 1932.21   66.29
  -1   0  -3 1998.70   67.19
   1   0  -3 2068.89   66.69
  -1   0   3 1964.40   67.19
   1   0   3 1860.91   65.29
  -1   0  -3 1915.11   67.19
   1   0  -3 1919.51   67.39
  -1   0  -3 1965.60   65.99
  -1   0   3 2092.29   67.29
   1   0   3 1825.32   65.09
   2   0   3   26.30    2.70
  -2   0   3   25.80    4.40
   2   0  -3   30.30    5.00
   2   0   3   26.70    1.70
  -2   0  -3   25.40    2.20
  -2   0  -3   26.50    4.30
  -2   0   3   26.00    3.70
   2   0  -3   30.60    3.70
  -2   0   3   26.70    1.70
  -2   0  -3   28.70    3.30
   2   0   3   29.10    3.10
  -3   0   3  336.57   11.80
   3   0   3  322.77   11.90
   3   0   3  316.97   16.70
  -3   0  -3  333.57   16.10
  -3   0   3  333.27   15.70
   3   0  -3  314.97   13.80
  -3   0   3  333.07   16.70
  -4   0   3  121.49    5.30
   4   0  -3  122.79    8.60
   4   0   3  122.49    5.40
  -4   0  -3  117.89   12.50
  -4   0   3  119.79   13.00
   4   0   3  115.09    5.60
  -4   0   3  127.99   11.90
   4   0   3  110.09    7.80
   4   0  -3  117.99    4.80
   4   0  -3  123.89    4.70
  -4   0   3  118.79    4.60
   5   0   3   51.39    4.60
   5   0  -3   56.49    5.20
  -5   0   3   55.79    2.70
   5   0   3   58.49    3.80
   5   0  -3   57.99    3.10
   5   0  -3   80.89   13.90
   5   0   3   53.39    4.60
   5   0   3   55.99    5.00
   5   0  -3   66.29    5.70
  -5   0  -3   54.09    4.10
  -5   0   3   56.39    3.90
   5   0   3   55.99    4.80
  -5   0   3   54.09    2.90
   5   0   3   55.89    6.90
  -5   0  -3   59.39   15.10
   6   0  -3 1088.09   39.10
  -6   0  -3 1107.59   37.60
   6   0   3 1109.79   39.10
   6   0   3 1147.29   38.90
   6   0   3 1104.69   38.80
   6   0   3 1126.79   38.80
   6   0  -3 1143.99   39.40
   6   0   3 1058.49   44.40
  -6   0   3 1067.39   37.30
   6   0   3 1229.28   39.90
   6   0   3 1020.70   39.80
  -6   0   3 1081.79   37.30
   6   0  -3 1157.18   56.49
   7   0  -3   92.79    5.70
   7   0   3   93.99    5.50
   7   0  -3   90.19    6.10
   7   0   3   87.09   15.00
   7   0   3   92.09    5.50
   7   0   3   88.79    5.60
  -7   0  -3   85.39    4.60
   7   0   3   96.39    5.70
  -7   0   3   86.49    3.70
  -7   0  -3   95.29    4.30
   7   0   3   92.99    5.90
  -8   0  -3  343.87   12.40
   8   0   3  360.16   13.40
  -8   0  -3  345.47   12.30
  -8   0  -3  355.16   12.40
   8   0   3  367.26   13.40
   8   0   3  347.57   13.10
   8   0  -3  344.97   13.50
   8   0  -3  351.26   13.60
   8   0   3  339.27   15.20
   9   0  -3  199.88    7.60
   9   0  -3  190.38    7.60
  -9   0  -3  200.08    7.00
   9   0   3  193.98    7.50
   9   0   3  211.98    7.70
  -9   0  -3  200.38    7.00
   9   0   3  193.18    7.40
   0  -1   3   84.79    5.00
   0  -1   3   87.69    3.50
   0   1  -3   89.29    4.50
   0  -1  -3   86.19    5.50
   0  -1   3  101.49    5.00
   0   1  -3   82.89    5.10
   0  -1  -3   75.09    5.50
   0   1   3   90.99    4.90
  -1   1   3 4015.30  134.49
   1   1  -3 3939.71  134.59
  -1  -1  -3 3961.60  133.89
   1   1  -3 4237.48  134.69
  -1  -1  -3 3488.15  134.69
   1  -1   3 4039.80  133.59
  -1   1   3 4489.15  134.49
   1  -1   3 3750.32  132.19
  -1   1  -3 4141.79  133.19
  -1  -1   3 3778.82  132.09
   1  -1  -3 4040.20  134.89
   1   1   3 3766.12  132.09
  -1   1  -3 3989.50  134.69
  -1  -1   3 4355.16  134.39
  -1  -1   3 3815.82  134.39
  -2  -1  -3 2489.55   84.39
   2  -1   3 2323.87   81.89
   2   1  -3 2457.05   83.89
  -2   1   3 2494.95   84.99
   2   1  -3 2445.36   85.09
  -2   1   3 2374.56   85.19
  -2  -1  -3 2434.56   83.29
   2  -1   3 2440.86   83.89
   2   1   3 2325.27   81.89
   2  -1  -3 2591.44   86.19
   2   1   3 2400.26   82.29
   2   1   3 2436.16   82.39
  -2   1  -3 2351.56   82.09
  -2  -1   3 2295.17   81.79
  -2   1  -3 2509.35   82.29
  -2  -1   3 2610.74   84.59
  -2   1  -3 2427.96   85.19
   2  -1  -3 2622.04   83.89
  -2  -1   3 2658.13   85.99
  -3   1   3   20.50    4.60
   3  -1   3   25.40    5.40
  -3  -1  -3   21.30    3.00
  -3  -1  -3   29.20    6.00
   3  -1   3   23.10    1.80
   3   1  -3   24.50    4.30
   3   1  -3   35.20    6.20
  -3  -1   3   28.80    7.00
  -3  -1   3   27.70    5.40
  -3  -1   3   17.60    2.00
   3   1   3   24.90    4.20
   3  -1  -3   17.80    3.20
   3   1   3   22.10    1.80
  -3   1  -3   19.40    4.90
  -4   1   3   30.00    2.80
  -4  -1  -3   41.80    8.50
   4   1  -3   38.40    2.40
   4  -1   3   27.60    5.00
   4   1  -3   42.80    6.50
   4  -1   3   42.40    2.80
   4  -1   3   45.20    3.20
  -4   1   3   32.00    7.40
   4  -1  -3   35.90    2.10
  -4  -1   3   34.40    2.70
  -4   1  -3   38.50    8.60
   4  -1  -3   30.60    4.90
   4   1   3   35.40    2.90
   4   1   3   35.10    4.70
  -4  -1   3   36.00    2.00
   4  -1  -3   23.20    8.20
   4   1   3   36.60    2.60
   4   1   3   45.30    8.00
   4  -1  -3   37.60    2.30
  -4  -1   3   42.00    7.30
  -4  -1   3   44.50    9.70
   5  -1   3 1014.90   35.80
  -5   1   3 1026.20   33.90
  -5   1   3 1042.90   33.90
   5  -1   3  931.61   35.40
   5   1  -3 1004.30   33.90
   5  -1   3  954.50   40.30
   5  -1   3  981.10   35.30
   5  -1   3  984.60   35.30
   5   1  -3  970.50   35.70
   5   1  -3  988.70   35.20
   5  -1   3 1057.69   35.40
   5  -1  -3  962.50   47.30
   5   1   3 1083.69   35.40
   5   1   3 1040.60   35.90
  -5   1  -3 1030.50   34.20
  -5  -1   3  980.50   44.90
   5   1   3 1053.19   35.70
   5   1   3 1022.50   39.50
   5  -1  -3 1001.10   35.60
   5  -1  -3 1042.60   36.00
   5   1   3 1032.80   35.40
   5  -1  -3 1024.70   34.00
   5   1   3  999.40   35.40
  -5  -1   3  996.10   35.10
  -6   1   3  203.78    7.80
   6  -1   3  188.88    8.70
   6  -1   3  177.88   14.50
   6  -1   3  185.68    8.70
   6  -1   3  188.68    8.90
  -6   1   3  182.18    6.90
  -6  -1  -3  185.68    7.40
   6  -1   3  187.38    8.50
   6   1  -3  187.48    9.10
   6   1  -3  182.48   25.30
  -6  -1   3  186.98    7.00
   6  -1  -3  183.48   10.40
  -6  -1   3  203.58    7.50
   6   1   3  198.38    8.80
   6   1   3  221.88   10.00
   6   1   3  169.78   12.70
   6  -1  -3  254.27   40.60
   6   1   3  188.08    8.50
   6  -1  -3  197.78    9.40
  -6   1  -3  189.58    7.40
  -6  -1   3  167.18    8.80
  -7  -1  -3  149.88    6.20
   7  -1   3  154.88    7.80
   7   1  -3  139.79    7.40
   7  -1   3  155.18    7.40
   7   1  -3  158.18    8.00
  -7   1   3  144.59    5.50
   7  -1   3  151.68    7.50
   7   1  -3  167.48   33.70
   7  -1   3  142.59   18.40
   7  -1   3  150.68    7.30
   7  -1   3  152.18    7.60
  -7  -1   3  150.38    5.70
   7  -1  -3  139.49    7.80
  -7   1  -3  150.38    6.10
   7   1   3  147.39   15.70
   7   1   3  148.29    7.30
   7   1   3  162.18    7.70
   7   1   3  156.58    7.50
   7   1   3  139.19    7.20
  -7   1  -3  150.38    6.20
   7   1   3  152.08    7.80
   7  -1  -3  152.78    7.60
  -8  -1  -3   65.29    3.00
   8   1  -3   62.69    4.10
   8  -1   3   66.39    3.90
   8   1  -3   60.69    4.30
   8  -1   3   64.69    4.60
   8  -1   3   67.49    3.90
   8  -1   3   60.29    4.80
  -8  -1  -3   68.19    3.00
   8  -1   3   63.09    4.10
  -8   1  -3   63.69    3.00
  -8   1  -3   70.29    3.00
  -8   1  -3   63.49    3.00
   8  -1  -3   57.89    4.30
   8   1   3   65.69    3.90
   8   1   3   69.99    4.10
   8   1   3   63.79    3.90
   8  -1  -3   66.59    4.40
   8   1   3   70.69    4.50
  -8  -1   3   66.99    2.50
   8   1   3   53.69    5.20
   9  -1   3   26.40    2.10
  -9  -1  -3   30.10    1.50
  -9  -1  -3   27.60    1.60
   9   1  -3   24.40    2.20
   9   1  -3   27.00    2.70
   9  -1   3   25.90    2.20
   9  -1  -3   30.50    2.60
   9   1   3   26.00    2.10
   9   1   3   28.70    2.10
   9  -1  -3   28.60    2.20
  -9   1  -3   30.40    1.40
  -9   1  -3   31.00    1.80
   0  -2   3  276.77   11.90
   0  -2  -3  270.97   11.50
   0  -2   3  268.77    9.80
   0   2  -3  270.67   11.80
   0   2   3  276.97   11.30
   0   2  -3  279.07   11.30
   1  -2   3  376.46   13.10
   1   2  -3  389.86   15.10
   1  -2   3  333.77   14.30
   1  -2   3  403.76   15.40
  -1  -2  -3  363.06   14.50
  -1   2   3  369.26   15.20
   1   2  -3  370.46   15.20
  -1  -2   3  384.16   14.90
   1   2   3  370.16   13.00
   1   2   3  351.46   14.40
  -1   2  -3  406.96   15.90
  -1  -2   3  363.36   13.10
  -1  -2   3  378.46   15.90
  -1   2  -3  364.46   14.10
   1  -2  -3  370.56   15.90
   2  -2   3 1175.48   42.80
   2   2  -3 1229.68   42.30
   2   2  -3 1150.98   42.70
  -2   2   3 1197.68   43.20
   2  -2   3 1173.38   39.90
  -2  -2  -3 1214.28   41.70
   2   2  -3 1129.59   39.40
  -2  -2  -3 1163.68   41.80
   2  -2  -3 1062.19   43.80
  -2  -2   3 1162.28   42.00
   2  -2  -3 1208.98   45.80
   2  -2  -3 1211.68   39.60
   2   2   3 1162.28   40.10
  -2  -2   3 1286.97   44.20
  -2   2  -3 1170.78   40.30
  -2  -2   3 1196.48   39.90
  -2   2  -3 1134.19   43.50
   2   2   3 1190.88   41.20
  -3   2   3 1646.54   60.19
   3  -2   3 1611.34   55.39
   3   2  -3 1623.24   58.19
   3   2  -3 1606.24   59.89
  -3  -2  -3 1699.43   58.59
   3  -2   3 1621.64   59.29
  -3   2  -3 1702.93   60.89
  -3  -2   3 1668.53   61.29
   3   2   3 1644.34   57.19
   3  -2  -3 1747.63   57.79
   3   2   3 1595.94   55.49
   3   2   3 1617.84   56.39
   3  -2  -3 1525.35   54.79
  -3  -2   3 1675.23   55.49
  -3  -2   3 1682.83   58.49
   3   2   3 1638.04   57.09
   3  -2  -3 1645.84   63.09
   4   2  -3   77.09    5.10
   4  -2   3   78.39    7.80
   4  -2   3   88.89    4.20
   4   2  -3   81.49    8.50
  -4   2   3  110.99   12.70
   4  -2   3   84.79    4.60
  -4   2   3   79.29    3.50
  -4  -2  -3   92.39   11.80
   4   2  -3   80.19    3.70
   4   2   3   83.89    4.30
   4   2   3   85.39    4.60
   4  -2  -3  107.39   16.90
   4   2   3   83.29    8.60
  -4   2  -3  101.49   14.20
  -4  -2   3   88.89    3.50
  -4  -2   3   81.29    4.30
   4  -2  -3   79.89    3.60
  -4  -2   3   77.19   13.40
   4   2   3   80.79    6.40
   4  -2  -3   95.09    7.60
  -4  -2   3   84.39   10.40
   4  -2  -3   81.59    3.70
   5  -2   3  411.96   15.70
   5   2  -3  408.66   16.10
   5  -2   3  415.06   16.10
  -5   2   3  426.86   14.10
   5   2  -3  401.86   14.10
   5  -2   3  413.86   15.80
   5  -2   3  390.36   15.80
   5  -2   3  413.86   21.30
   5   2  -3  435.66   15.70
   5  -2   3  424.76   15.90
   5  -2   3  433.66   15.50
  -5   2   3  412.36   14.20
   5   2  -3  411.76   16.30
   5   2  -3  402.06   16.90
  -5   2  -3  422.86   14.50
   5   2   3  407.16   16.00
   5   2   3  425.76   15.60
   5   2   3  426.46   15.80
   5   2   3  399.76   16.00
  -5  -2   3  409.66   15.50
   5   2   3  409.06   15.80
   5  -2  -3  396.56   17.40
   5  -2  -3  407.76   16.00
   5   2   3  411.66   19.10
   5  -2  -3  406.66   14.20
   5   2   3  379.86   16.00
   5  -2  -3  413.06   14.30
  -5  -2   3  369.86   15.50
  -5  -2   3  436.66   14.30
   5  -2  -3  403.06   30.20
   6  -2   3  387.36   15.60
   6  -2   3  384.96   14.90
  -6   2   3  382.26   13.30
   6  -2   3  374.36   22.00
   6   2  -3  345.17   30.10
   6   2  -3  399.56   15.80
   6   2  -3  365.56   15.30
   6  -2   3  368.26   16.20
  -6  -2  -3  387.86   13.70
   6  -2   3  392.66   15.20
   6   2  -3  372.96   14.90
   6  -2   3  388.76   15.10
   6  -2   3  385.56   14.80
   6   2   3  376.76   16.00
   6   2   3  379.06   18.80
  -6  -2   3  397.76   15.30
  -6   2  -3  372.36   14.40
   6   2   3  370.56   15.00
   6   2   3  422.56   15.10
   6   2   3  377.36   14.90
  -6  -2   3  394.96   13.40
   6   2   3  351.36   15.50
   6  -2  -3  412.46   15.40
  -6   2  -3  388.26   13.70
   6  -2  -3  379.46   15.70
   7   2  -3  274.77   42.80
  -7   2   3  317.37   10.70
   7  -2   3  305.87   12.70
   7  -2   3  307.67   12.40
   7   2  -3  303.27   12.60
   7  -2   3  309.67   12.60
   7   2  -3  311.27   13.00
   7  -2   3  303.37   24.20
   7  -2   3  320.77   12.60
   7  -2   3  309.87   13.10
   7   2   3  319.47   12.80
  -7  -2   3  311.47   10.90
   7   2   3  311.27   13.00
   7   2   3  317.17   12.50
  -7   2  -3  305.17   11.30
  -7   2  -3  353.86   12.80
   7  -2  -3  310.47   12.80
  -7  -2   3  315.37   11.20
   7   2   3  304.97   18.00
   7  -2  -3  312.37   12.60
  -7   2  -3  298.27   11.30
   7  -2  -3  302.47   12.90
   7   2   3  303.67   12.40
   8  -2   3   87.19    4.60
  -8  -2  -3   96.59    3.80
   8  -2   3   83.59    4.50
  -8  -2  -3   89.29    3.80
   8   2  -3   86.19    4.80
   8   2  -3   90.19    5.00
   8  -2   3   88.69    4.80
  -8  -2  -3   78.19    7.40
   8  -2   3   96.39    4.90
   8   2   3   88.59    5.00
   8   2   3   86.89    4.60
   8   2   3   89.69    4.70
  -8   2  -3   88.29    3.60
   8  -2  -3   85.69    4.90
   8  -2  -3   73.39    4.90
  -8  -2   3   86.19    3.20
   8   2   3   89.69    4.60
  -8   2  -3   89.19    3.70
   8   2   3   90.39    4.80
  -8   2  -3   87.19    4.40
   9  -2   3  237.78    8.90
   9  -2   3  241.58    9.10
  -9  -2  -3  243.68    8.50
  -9  -2  -3  248.38    8.40
   9   2  -3  259.07    9.20
   9   2   3  225.48    9.00
   9   2   3  238.88    9.20
   9   2   3  253.67    9.10
  -9   2  -3  245.48    8.40
   9  -2  -3  234.78    9.00
   0  -3   3 2588.94   85.89
   0   3  -3 2481.85   84.89
   0   3  -3 2378.26   84.29
   0  -3   3 2220.38   82.39
   0   3  -3 2569.14   84.89
   0  -3  -3 2512.85   84.59
   0   3   3 2488.55   84.09
   0   3   3 2546.75   84.59
  -1   3   3 3660.63  129.09
  -1  -3  -3 3678.73  127.89
   1  -3   3 4185.68  130.29
  -1   3   3 3865.21  128.79
   1   3  -3 3726.13  128.89
   1   3  -3 3943.91  128.89
   1   3   3 3853.21  128.79
  -1   3  -3 4163.78  130.29
   1   3   3 3590.64  126.39
  -1  -3   3 3695.43  126.59
   1  -3  -3 3709.23  129.89
   1   3   3 3830.52  127.29
  -1  -3   3 3619.74  130.19
   2  -3   3  332.47   14.40
   2  -3   3  385.96   13.00
   2   3  -3  378.56   12.50
  -2  -3  -3  370.66   14.50
  -2   3   3  377.66   16.60
   2   3  -3  359.36   15.90
   2  -3   3  311.77   18.10
   2   3  -3  374.56   15.70
   2  -3   3  334.87   16.50
  -2  -3  -3  366.16   14.30
   2   3   3  363.96   12.90
  -2  -3   3  354.26   17.50
   2  -3  -3  369.96   20.80
  -2  -3   3  364.96   15.00
  -2   3  -3  373.06   17.30
   2  -3  -3  311.67   17.50
  -2   3  -3  357.36   12.40
   2   3   3  371.06   15.10
  -2   3  -3  361.86   14.00
   2   3   3  377.46   13.90
   2  -3  -3  367.76   12.50
  -2  -3   3  363.66   13.10
  -3   3   3 1490.55   53.99
   3  -3   3 1314.57   48.40
   3   3  -3 1402.96   47.70
  -3  -3  -3 1397.36   50.49
   3  -3   3 1459.35   53.49
   3   3  -3 1468.85   51.89
   3   3  -3 1348.77   52.89
  -3  -3  -3 1419.06   50.49
   3  -3   3 1447.76   48.40
   3  -3  -3 1383.76   50.69
   3   3   3 1406.06   48.40
   3   3   3 1428.06   48.60
   3   3   3 1405.06   50.19
   3  -3  -3 1513.45   47.80
   3  -3  -3 1425.86   47.80
  -3  -3   3 1453.05   55.29
   3   3   3 1396.06   50.29
  -3  -3   3 1444.56   51.19
  -3   3  -3 1527.85   55.09
  -3  -3   3 1446.36   48.60
  -3  -3   3 1412.56   47.60
   4  -3   3  609.24   20.80
   4  -3   3  595.34   20.80
   4   3  -3  600.54   25.50
  -4   3   3  587.04   29.50
   4   3  -3  562.84   20.90
   4  -3   3  562.04   26.20
  -4   3  -3  563.94   20.00
   4   3   3  593.74   23.50
   4   3   3  520.75   25.20
  -4  -3   3  606.24   19.80
   4  -3  -3  547.45   19.90
   4  -3  -3  562.24   23.50
  -4  -3   3  612.14   21.00
  -4   3  -3  590.84   30.10
   4   3   3  585.44   20.90
   4  -3  -3  601.64   19.90
   4   3   3  575.14   20.90
   5  -3   3  350.66   13.00
   5  -3   3  323.67   13.00
   5   3  -3  315.27   12.70
   5   3  -3  329.57   13.40
   5  -3   3  331.57   12.80
   5  -3   3  348.17   12.60
   5   3  -3  316.27   13.40
  -5   3   3  314.87   11.20
   5  -3   3  327.67   13.30
   5  -3   3  329.97   13.10
   5  -3   3  311.97   19.00
   5  -3   3  320.37   12.90
   5   3  -3  301.67   13.40
   5   3   3  312.97   15.50
   5   3   3  332.57   12.90
  -5  -3   3  322.67   12.60
   5   3   3  302.37   13.10
   5  -3  -3  320.47   11.40
  -5   3  -3  316.97   11.60
   5   3   3  316.27   12.70
   5  -3  -3  297.47   13.00
   5   3   3  312.57   13.10
  -5  -3   3  336.57   11.40
   6  -3   3   46.40    4.50
   6  -3   3   49.90    4.40
   6  -3   3   43.90    4.60
   6  -3   3   47.20    4.00
  -6   3   3   42.30    2.30
   6  -3   3   43.60    4.40
   6   3  -3   53.69    5.20
   6   3  -3   48.00    4.70
   6  -3   3   48.90    4.50
   6   3  -3   41.80    5.40
  -6  -3  -3   39.50    3.00
   6   3  -3   45.30    4.60
   6   3   3   44.60    3.90
   6  -3  -3   41.50    4.80
   6  -3  -3   43.70    2.30
   6  -3  -3   44.30    4.60
  -6  -3   3   44.10    4.70
  -6   3  -3   38.90    3.40
  -6  -3   3   43.50    4.70
   6   3   3   50.79    4.20
  -6  -3   3   47.50    2.50
  -6   3  -3   45.00    2.70
   6  -3  -3   65.69    9.00
  -6   3  -3   45.40    2.70
   6   3   3   42.10    4.40
   6   3   3   40.30    4.40
   7  -3   3  315.07   12.30
   7  -3   3  317.17   13.10
   7  -3   3  295.27   13.30
  -7  -3  -3  319.97   11.20
   7  -3   3  325.77   12.10
   7   3  -3  311.87   12.30
   7   3  -3  311.27   12.90
   7  -3   3  300.77   23.00
   7  -3   3  320.97   12.40
   7  -3   3  300.57   12.40
   7  -3   3  293.77   12.10
   7   3  -3  283.57   12.40
   7   3  -3  300.07   12.40
   7   3   3  308.87   12.50
  -7   3  -3  294.47   11.10
  -7   3  -3  314.47   11.10
   7   3   3  296.07   12.30
  -7  -3   3  314.07   10.80
  -7  -3   3  309.27   10.70
   7  -3  -3  300.57   12.80
   7   3   3  329.87   13.00
  -7   3  -3  311.67   11.10
  -7  -3   3  298.57   13.50
   7   3   3  299.77   12.30
   7  -3  -3  299.07   12.40
   7  -3  -3  314.97   12.70
  -8   3   3  204.58    8.80
   8  -3   3  202.88    8.60
  -8  -3  -3  224.98    7.90
  -8  -3  -3  218.78    7.80
   8   3  -3  216.78    9.00
   8  -3   3  223.28    8.70
   8  -3   3  221.48    8.70
   8   3  -3  209.78    8.60
   8  -3  -3  227.78    9.00
   8   3   3  219.88    8.80
   8  -3  -3  210.48    8.60
  -8  -3   3  213.48    7.40
  -8   3  -3  214.98    7.90
  -8   3  -3  221.28    7.80
   8   3   3  219.38    8.80
  -8   3  -3  214.88    7.70
   8  -3  -3  208.28    9.00
   8   3   3  209.08    8.60
   8   3   3  205.48    8.90
  -9  -3  -3    4.50    0.80
   9   3  -3    3.60    1.10
   9  -3   3    3.50    1.40
  -9  -3  -3    2.50    0.70
   9  -3   3    3.80    1.00
   9   3   3    2.90    1.10
   9  -3  -3    3.10    1.00
   9   3   3    3.20    1.00
   9   3   3    1.60    1.40
  -9   3  -3    3.70    0.80
   0  -4   3   49.80    2.70
   0   4   3   50.29    5.10
   0   4  -3   57.19    6.60
   0  -4   3   55.29    6.50
   0   4   3   52.29    6.20
   0  -4  -3   46.00    5.50
   0   4   3   48.80    4.30
   0   4  -3   54.89    5.50
   0  -4  -3   45.50    2.50
   0   4  -3   49.10    5.00
   1   4  -3  236.18    8.20
   1   4  -3  220.88   10.80
   1  -4   3  238.28    8.70
  -1   4   3  236.98   11.20
   1  -4   3  190.88   12.00
  -1   4   3  235.38   11.40
  -1  -4  -3  233.68   10.00
   1   4  -3  235.28   11.50
   1   4  -3  233.28   11.20
   1   4   3  235.38   10.70
  -1   4  -3  233.18   11.00
  -1   4  -3  239.68    8.10
  -1   4  -3  240.08   12.50
   1  -4  -3  207.68   13.80
  -1  -4   3  237.08    8.80
   1   4   3  238.78   11.20
   2   4  -3 1138.69   41.30
   2   4  -3 1151.18   37.30
   2   4  -3 1018.70   40.00
  -2  -4  -3 1075.39   71.89
  -2   4   3 1133.19   41.90
   2  -4   3 1081.49   37.60
   2  -4   3 1102.09   42.50
   2   4   3 1066.49   40.20
   2  -4  -3 1081.69   37.00
  -2   4  -3 1127.29   39.50
  -2   4  -3 1079.69   36.90
  -2  -4   3 1189.58   37.90
  -2  -4   3 1128.09   43.60
   2   4   3 1073.79   39.30
   3  -4   3  611.34   20.80
   3   4  -3  599.04   25.10
   3  -4   3  577.34   20.70
  -3   4   3  590.04   27.00
   3   4  -3  569.74   21.00
   3  -4   3  667.73   27.50
   3   4   3  563.84   23.20
   3  -4  -3  565.04   20.10
  -3   4  -3  593.24   19.90
  -3   4  -3  568.14   20.00
  -3  -4   3  613.04   21.00
  -3  -4   3  578.34   19.90
  -3  -4   3  581.34   29.10
   3  -4  -3  549.74   20.10
   3   4   3  587.94   20.90
   3   4   3  551.74   23.50
  -3   4  -3  588.44   27.80
   4   4  -3   86.89   12.00
   4   4  -3   89.69    5.10
   4  -4   3   87.09    5.70
   4  -4   3   90.79    5.50
   4  -4   3   95.59   10.40
   4  -4   3   90.09    4.90
   4   4  -3   69.59    8.30
   4   4   3   83.09    5.70
   4  -4  -3   88.99    3.90
   4   4   3   96.19    5.00
  -4  -4   3   89.49    3.70
   4  -4  -3   90.49    3.80
   4   4   3   84.59    9.50
   4  -4  -3   93.49   10.10
  -4  -4   3   90.99    4.80
   4  -4  -3   95.99    4.90
  -4   4  -3   86.39    3.70
   4   4   3   94.19    5.90
  -4   4  -3   88.49    3.90
   5  -4   3  575.84   29.30
   5   4  -3  545.85   21.40
   5  -4   3  594.14   21.30
   5   4  -3  554.74   21.20
   5  -4   3  583.64   21.30
  -5   4   3  605.94   19.50
   5   4  -3  555.74   21.60
   5  -4   3  571.54   20.90
   5  -4   3  568.04   21.30
   5  -4   3  579.44   21.70
   5  -4   3  601.24   21.30
   5  -4   3  556.14   21.10
   5  -4  -3  577.94   19.90
   5   4   3  582.24   24.20
   5   4   3  560.04   21.30
  -5  -4   3  553.74   20.80
  -5  -4   3  599.54   19.80
   5   4   3  574.74   21.20
  -5   4  -3  572.34   20.00
   5   4   3  582.64   21.70
   5   4   3  608.34   21.70
   5  -4  -3  645.14   21.80
   5  -4  -3  561.44   19.80
  -5   4  -3  543.35   20.20
  -5  -4   3  576.44   21.50
  -5   4  -3  591.14   20.00
   6  -4   3  450.35   17.60
   6   4  -3  481.35   18.00
   6  -4   3  482.05   17.70
   6  -4   3  498.35   28.30
   6  -4   3  476.65   17.50
   6   4  -3  476.45   18.30
  -6  -4  -3  451.25   16.40
   6  -4   3  444.46   17.70
  -6   4   3  457.35   15.70
   6   4  -3  483.25   17.90
   6   4  -3  446.86   18.50
   6  -4   3  468.65   17.60
   6  -4   3  465.25   18.00
  -6   4  -3  457.25   16.40
   6   4   3  482.75   17.90
   6  -4  -3  460.75   15.80
  -6  -4   3  471.25   16.20
   6  -4  -3  473.25   18.00
   6   4   3  449.95   17.80
  -6   4  -3  477.95   16.40
  -6   4  -3  478.55   16.50
   6   4   3  452.55   20.20
   6   4   3  465.05   18.20
   6   4   3  487.55   17.90
   6  -4  -3  474.05   17.90
  -6  -4   3  466.35   17.30
  -6  -4   3  435.36   18.00
   7  -4   3    5.90    2.20
   7  -4   3    6.80    2.00
   7  -4   3    9.00    2.40
   7   4  -3    8.20    2.60
   7   4  -3    9.40    2.40
   7  -4   3    8.60    2.20
   7  -4   3    5.50    1.60
  -7  -4  -3    6.00    3.20
  -7   4   3   10.80    2.50
  -7  -4  -3    5.30    1.00
   7   4  -3    6.30    2.00
  -7   4  -3    5.50    1.00
   7   4   3    3.60    1.60
  -7  -4   3    4.60    0.90
   7   4   3    4.80    1.70
  -7  -4   3    7.60    3.70
  -7  -4   3    6.30    1.00
  -7   4  -3    7.70    1.00
   7  -4  -3    6.20    2.00
   7  -4  -3    9.20    2.40
   7   4   3    5.20    1.70
  -7  -4   3    5.80    3.50
  -7   4  -3    6.50    1.20
   8  -4   3   39.10    3.00
   8   4  -3   49.99    3.30
  -8  -4  -3   42.80    2.30
   8  -4   3   42.90    2.90
  -8  -4  -3   43.40    2.30
   8   4  -3   43.80    3.60
  -8   4   3   42.00    3.60
   8  -4   3   45.10    3.10
  -8   4  -3   43.20    2.20
   8   4   3   42.90    3.10
   8   4   3   47.60    3.20
   8   4   3   45.10    3.20
   8  -4  -3   42.60    3.00
   8   4   3   44.60    3.00
   8  -4  -3   39.70    3.30
  -8  -4   3   42.70    1.80
  -8   4  -3   42.60    2.10
   9   4  -3   23.60    1.90
   9  -4   3   24.20    1.70
  -9   4  -3   23.50    2.00
   9   4   3   24.20    2.10
   9   4   3   22.50    1.90
   9  -4  -3   26.40    1.80
   9   4   3   22.80    2.00
   0   5   3   59.69    9.00
   0  -5   3   65.29    8.20
   0   5  -3   69.19    9.30
   0   5  -3   59.89    6.60
   0   5   3   60.19    5.20
   0  -5   3   59.19    3.20
   0   5   3   68.59    6.60
   0  -5  -3   66.19    3.40
   0  -5  -3   60.09    7.60
  -1   5   3 3874.31  132.09
  -1   5   3 4210.98  132.49
   1   5  -3 3786.32  131.19
   1  -5   3 3971.20  134.79
   1   5  -3 3944.21  132.79
  -1  -5  -3 3761.22  128.59
  -1  -5  -3 3812.52  129.19
   1   5  -3 3710.03  131.09
   1  -5   3 3731.73  128.79
   1   5   3 3819.02  131.99
  -1   5  -3 4005.70  133.49
  -1  -5   3 4230.48  135.49
   1   5   3 3902.91  132.29
   1  -5  -3 3588.04  133.09
  -1   5  -3 3942.71  131.89
   1  -5  -3 3575.24  128.09
  -1  -5   3 3856.01  128.89
  -2   5   3 1923.81   66.19
  -2   5   3 1962.60   68.19
   2  -5   3 1837.72   62.69
   2   5  -3 1941.11   64.79
   2   5  -3 1982.60   63.09
   2  -5   3 2021.40   69.59
   2  -5   3 1808.22   62.69
   2   5  -3 1957.60   67.59
   2   5  -3 2069.29   62.69
   2   5  -3 1729.63   61.89
  -2   5  -3 1770.12   61.99
   2  -5  -3 1798.92   62.19
  -2  -5   3 1830.62   62.99
   2   5   3 1932.11   66.59
  -2   5  -3 1837.22   65.39
  -2  -5   3 1727.43   69.39
  -2  -5   3 1820.52   61.89
  -2   5  -3 1821.22   61.99
   2  -5  -3 1760.22   61.99
   2   5   3 1799.52   65.49
  -2   5  -3 1750.82   68.39
   3  -5   3  765.72   26.40
   3   5  -3  762.12   31.90
   3   5  -3  753.22   26.70
   3  -5   3  769.52   26.50
   3  -5   3  764.82   33.40
  -3   5   3  681.23   33.00
  -3   5  -3  764.72   25.60
  -3   5  -3  736.23   35.40
   3  -5  -3  740.23   25.70
  -3  -5   3  761.32   25.50
   3   5   3  703.13   30.10
  -3  -5   3  781.52   26.80
   3  -5  -3  795.12   25.70
   3   5   3  753.22   26.50
  -4   5   3  117.79    7.70
   4  -5   3  116.19    6.40
  -4   5   3  118.19    7.10
   4  -5   3  109.19    7.20
   4  -5   3  128.49   12.90
   4  -5   3  120.29    6.20
   4   5  -3  122.49    6.20
   4   5  -3  118.29    7.00
   4  -5   3  121.89    7.20
   4   5  -3  136.59   15.50
   4  -5   3  117.59    6.90
   4  -5   3  120.69    5.70
   4  -5   3  114.39    5.90
   4   5  -3  113.89    6.90
   4  -5  -3  119.59    4.80
   4   5   3  117.19    6.70
   4   5   3  118.19    5.90
   4  -5  -3  113.09    5.20
  -4   5  -3  109.99    5.50
   4  -5  -3  120.19    4.90
  -4   5  -3  114.39    4.80
  -4  -5   3  117.09    4.70
   4  -5  -3  104.09    7.40
   4   5   3  125.59    6.50
   4   5   3  116.59    7.20
  -4   5  -3  121.79    4.80
   5   5  -3  932.61   32.20
   5  -5   3  901.01   31.80
  -5   5   3  889.51   32.40
   5  -5   3  894.81   31.60
   5  -5   3  894.01   31.80
   5  -5   3  915.61   32.00
   5  -5   3  904.21   31.80
   5  -5   3  887.21   41.40
   5  -5   3  808.72   31.70
   5   5  -3  866.41   32.30
   5   5  -3  908.91   32.00
   5   5   3  930.41   32.00
  -5  -5   3  917.01   31.50
   5  -5  -3  897.11   30.50
  -5  -5   3  933.81   32.40
   5  -5  -3  921.31   32.20
  -5  -5   3  910.01   30.50
  -5   5  -3  886.91   30.60
   5   5   3  925.11   32.50
  -5   5  -3  868.01   30.60
   5   5   3  884.11   34.50
   5   5   3  909.01   32.00
   5  -5  -3  873.11   30.40
   5   5   3  932.41   32.10
   6  -5   3  168.28    7.80
  -6   5   3  159.48    8.50
  -6  -5  -3  166.48    6.70
   6  -5   3  156.98    8.70
   6   5  -3  176.08    8.50
   6  -5   3  168.78    8.10
   6  -5   3  158.98    7.80
   6  -5   3  152.28   21.10
   6   5  -3  169.08    8.30
   6  -5   3  165.28    7.80
   6  -5   3  152.18    8.00
  -6  -5  -3  173.98    9.00
   6   5  -3  180.88    8.30
   6  -5  -3  172.38    6.00
  -6   5  -3  169.98    6.60
   6   5   3  173.48    8.00
   6  -5  -3  160.18    8.20
   6   5   3  167.68    8.10
   6   5   3  165.98    7.90
  -6  -5   3  161.58    7.50
  -6  -5   3  166.58    6.30
   6   5   3  169.88    8.40
  -6   5  -3  169.18    6.50
  -6  -5   3  161.88    8.50
   6  -5  -3  172.68    8.10
  -6   5  -3  176.98    6.60
   7  -5   3   42.60    3.60
   7  -5   3   42.00    5.00
  -7  -5  -3   39.10    2.30
   7   5  -3   34.30    3.70
  -7  -5  -3   36.30    5.40
  -7   5   3   42.30    4.50
   7  -5   3   37.60    3.40
   7   5  -3   43.70    4.20
   7   5  -3   39.00    4.00
   7   5   3   43.00    4.00
  -7  -5   3   29.70    5.90
  -7  -5   3   40.80    2.10
  -7  -5   3   33.50    3.20
   7   5   3   38.10    3.50
   7  -5  -3   44.70    4.00
  -7   5  -3   41.30    2.40
   7  -5  -3   42.90    3.80
   7   5   3   37.80    3.40
  -7   5  -3   40.30    2.50
   7   5   3   41.80    3.90
  -7   5  -3   39.70    2.20
   8  -5   3   60.49    3.20
  -8   5   3   53.19    3.70
  -8  -5  -3   60.69    2.60
   8  -5   3   53.69    3.50
   8   5  -3   53.09    4.70
   8  -5   3   60.59    3.20
   8   5  -3   61.99    3.70
   8   5  -3   57.19    3.50
  -8   5  -3   57.59    2.40
   8   5   3   59.99    3.40
   8   5   3   60.59    3.50
   8  -5  -3   56.99    3.40
   8   5   3   55.79    3.20
   8   5   3   56.79    3.40
   8  -5  -3   49.90    3.40
   0  -6   3 1232.98   42.90
   0  -6  -3 1252.67   42.00
   0  -6   3 1208.58   42.20
   0   6   3 1330.77   47.40
   0   6  -3 1272.27   42.00
   0  -6   3 1325.57   50.29
   0   6   3 1244.18   44.60
   0   6  -3 1230.18   46.90
   0   6  -3 1269.57   42.00
   0   6  -3 1286.77   47.40
   0   6  -3 1147.89   46.30
   1   6  -3  155.38   10.60
   1   6  -3  159.98   12.00
  -1   6   3  176.28   11.30
   1  -6   3  163.58    6.80
  -1  -6  -3  171.08    6.80
  -1   6   3  167.08   11.20
   1   6  -3  160.18    7.20
   1  -6   3  159.28   13.80
  -1  -6  -3  159.68    6.20
   1   6  -3  160.58    6.00
   1   6  -3  163.18    6.10
  -1   6  -3  155.98   12.90
   1   6   3  165.28   10.80
  -1   6  -3  159.58    6.00
  -1   6  -3  159.58   11.20
  -1  -6   3  163.28    6.90
   1  -6  -3  166.98    6.10
  -1  -6   3  184.68   15.20
  -1   6  -3  153.08    6.10
  -1  -6   3  154.88    5.90
   2   6  -3 1092.29   41.90
  -2   6   3 1054.69   42.00
   2  -6   3 1019.20   35.80
  -2  -6  -3 1044.50   36.00
  -2  -6  -3  999.60   35.00
   2   6  -3  972.80   34.80
   2  -6   3 1052.59   35.80
  -2   6   3 1058.29   40.30
   2   6  -3 1070.69   36.10
   2  -6   3 1082.09   44.50
  -2   6  -3 1046.70   35.00
  -2   6  -3 1046.10   35.00
   2   6   3 1000.90   35.90
  -2   6  -3  985.60   39.50
   2   6   3 1084.99   40.80
  -2   6  -3 1039.90   43.60
   2   6   3 1048.30   41.00
  -2  -6   3 1037.60   45.60
  -2  -6   3 1030.70   34.80
  -2  -6   3 1015.40   36.10
   2  -6  -3 1044.70   35.10
   3  -6   3  291.37   11.90
   3   6  -3  273.57   12.00
   3   6  -3  291.27   11.80
  -3   6   3  268.67   12.70
   3  -6   3  302.87   11.60
   3  -6   3  327.17   11.70
   3  -6   3  304.47   12.30
  -3  -6  -3  316.67   12.00
   3  -6   3  296.07   19.10
   3   6  -3  311.77   19.20
  -3   6   3  301.97   12.30
  -3   6   3  288.97   22.40
  -3  -6  -3  251.07   11.40
  -3  -6   3  309.67   10.50
  -3   6  -3  293.77   10.60
  -3   6  -3  308.87   10.70
   3  -6  -3  304.27   10.70
  -3  -6   3  309.27   11.90
   3  -6  -3  291.97   10.80
   3   6   3  307.17   11.70
   3   6   3  287.77   12.00
   3   6   3  301.27   12.40
   4  -6   3  485.95   18.70
   4  -6   3  497.75   18.30
  -4  -6  -3  503.55   19.00
   4  -6   3  499.65   18.60
  -4   6   3  505.75   18.90
   4  -6   3  498.75   18.50
   4   6  -3  492.35   19.00
   4  -6   3  513.45   27.90
   4   6  -3  481.45   28.50
  -4   6   3  510.25   19.30
   4   6  -3  507.25   18.90
   4  -6   3  498.75   18.70
   4  -6   3  498.65   18.50
   4   6  -3  498.95   18.70
   4  -6  -3  526.25   17.50
   4  -6  -3  475.95   19.00
   4  -6  -3  486.55   17.30
   4   6   3  513.95   18.80
   4   6   3  490.25   18.50
  -4   6  -3  477.45   17.30
   4  -6  -3  502.05   17.40
  -4  -6   3  488.95   18.90
   4   6   3  488.55   19.00
  -4  -6   3  491.25   17.20
   4   6   3  508.35   18.60
  -4   6  -3  473.25   17.30
  -4   6  -3  515.95   17.40
  -5  -6  -3  565.34   19.60
   5   6  -3  576.14   21.10
   5   6  -3  545.35   20.90
  -5  -6  -3  577.24   21.50
   5  -6   3  550.64   20.60
   5  -6   3  502.05   21.20
   5  -6   3  572.64   20.80
   5  -6   3  544.05   20.80
   5  -6   3  521.95   23.00
   5  -6   3  546.65   20.40
   5   6  -3  562.54   21.20
  -5   6   3  582.24   21.30
  -5   6  -3  589.34   19.50
   5   6   3  572.94   21.30
  -5   6  -3  577.54   19.40
  -5  -6   3  586.44   20.50
   5   6   3  588.04   22.40
   5   6   3  562.24   20.80
   5  -6  -3  552.94   21.00
   5  -6  -3  544.85   19.10
  -5   6  -3  580.54   19.50
  -5  -6   3  522.95   19.20
  -5  -6   3  551.34   21.20
   5   6   3  576.54   20.90
   5  -6  -3  546.75   19.30
   5  -6  -3  551.24   21.00
   6  -6   3  130.69    7.40
   6   6  -3  152.58    7.60
   6  -6   3  159.28    7.80
   6  -6   3  119.49   25.20
   6  -6   3  136.39    7.50
  -6  -6  -3  133.79    6.80
   6   6  -3  147.59    7.80
  -6  -6  -3  142.39    8.20
   6  -6   3  149.29    7.10
   6  -6   3  142.29    7.20
  -6   6   3  134.49    7.50
   6   6   3  141.39    7.30
  -6  -6   3  145.79    6.80
   6   6   3  172.38    9.60
   6  -6  -3  145.79    7.40
   6   6   3  139.59    7.50
  -6   6  -3  150.98    5.80
   6   6   3  141.49    7.20
   6  -6  -3  144.69    7.40
  -6   6  -3  144.49    5.80
  -6  -6   3  147.99    8.10
   7   6  -3   46.10    4.20
   7  -6   3   34.20    3.10
  -7  -6  -3   42.80    6.00
   7  -6   3   41.10    3.80
  -7   6   3   38.90    3.60
   7   6  -3   43.60    3.50
  -7  -6  -3   41.20    2.30
   7   6  -3   42.30    3.30
   7  -6   3   34.80    3.80
   7  -6  -3   39.00    4.20
   7   6   3   34.70    4.50
   7   6   3   44.90    3.60
   7  -6  -3   40.10    3.40
   7   6   3   35.80    3.20
  -7  -6   3   39.90    3.00
  -7   6  -3   31.90    2.10
  -7  -6   3   36.00    6.20
   8  -6   3   15.70    1.90
   8   6  -3   11.10    2.10
  -8   6   3   13.40    2.60
   8  -6   3   17.50    1.70
  -8  -6  -3   16.30    1.30
   8   6  -3   19.40    3.30
   8   6   3   19.00    2.50
   8   6   3   12.90    1.90
   8   6   3   12.60    1.70
  -8   6  -3   13.20    0.90
  -8   6  -3   14.10    2.00
   8  -6  -3   13.80    2.00
   8   6   3   13.20    1.90
   8  -6  -3   19.00    2.00
   0  -7   3 3913.51  127.09
   0   7   3 3195.58  130.39
   0   7  -3 3405.36  115.59
   0   7  -3 3792.52  123.19
   0   7  -3 3358.96  115.59
   0   7  -3 3490.75  116.79
   0  -7  -3 3342.47  115.89
   0  -7   3 3506.05  116.79
   0  -7   3 3409.26  115.49
   0  -7  -3 3442.66  115.69
   1   7  -3  489.05   17.20
  -1   7   3  448.46   23.50
  -1  -7  -3  456.35   16.10
   1   7  -3  479.25   23.60
   1   7  -3  437.26   15.80
   1  -7   3  476.35   26.90
  -1  -7  -3  481.15   16.90
   1  -7   3  473.35   17.00
   1   7   3  437.56   22.00
  -1  -7   3  447.46   27.90
  -1  -7   3  473.85   17.10
  -1   7  -3  458.25   15.90
   1  -7  -3  474.45   16.10
   1  -7  -3  450.25   16.20
  -1   7  -3  455.05   16.00
  -1   7  -3  441.06   24.90
  -1  -7   3  467.45   15.80
  -1   7  -3  459.15   22.90
  -2  -7  -3  250.27    9.80
   2  -7   3  227.48   18.40
  -2   7   3  208.78   19.50
   2  -7   3  246.38   10.80
  -2   7   3  218.18   16.00
   2   7  -3  236.98   17.20
   2   7  -3  234.58    8.50
  -2   7   3  233.58   10.20
   2  -7   3  244.88    9.60
   2   7  -3  231.58   10.40
  -2   7   3  233.58   10.60
   2   7  -3  235.28   10.30
   2  -7   3  245.08   10.30
  -2  -7  -3  233.58    8.60
  -2   7   3  233.58   10.10
  -2   7  -3  249.28    8.70
  -2   7  -3  232.88   16.90
   2   7   3  221.38   10.50
  -2  -7   3  241.28    9.90
  -2   7  -3  232.88   22.80
   2   7   3  235.18   10.00
   2   7   3  267.77   10.20
  -2   7  -3  238.48    8.60
   2   7   3  252.77   16.30
  -2   7  -3  234.18    8.70
  -2  -7   3  235.28    8.50
  -2  -7   3  232.98    9.70
   2  -7  -3  235.08    8.70
   2  -7  -3  236.58    8.90
   3  -7   3   41.90    5.10
  -3  -7  -3   46.60    2.50
   3   7  -3   69.29   12.30
  -3   7   3   45.20    4.50
   3   7  -3   35.90    6.60
  -3   7   3   37.90    4.90
   3  -7   3   34.90    4.20
   3  -7   3   34.20    4.20
  -3  -7  -3   45.50    4.20
   3   7  -3   32.80    4.50
  -3   7   3   48.00    5.30
   3  -7   3   40.30    5.40
   3   7  -3   46.90    3.90
   3  -7   3   43.40    4.10
   3  -7   3   30.40    8.20
   3   7   3   47.00    3.80
   3  -7  -3   37.70    2.60
   3   7   3   30.70    5.70
   3   7   3   39.60    4.00
  -3   7  -3   41.60    2.40
   3   7   3   42.10    4.60
   3  -7  -3   37.70    3.40
  -3   7  -3   33.40    5.40
  -3  -7   3   46.10    3.80
  -3   7  -3   37.30    2.70
   3   7   3   35.00    4.70
  -3   7  -3   40.80    2.40
  -3  -7   3   33.30    4.20
   3  -7  -3   44.10    2.50
   3   7   3   41.80    9.70
  -4   7   3   74.69    5.70
   4   7  -3   63.69    5.30
   4  -7   3   81.69    5.40
   4   7  -3   72.69    6.00
   4  -7   3   71.89    4.90
   4  -7   3   76.09    5.30
  -4  -7  -3   77.79    5.40
   4  -7   3   87.49   16.40
   4  -7   3   66.99    5.70
   4  -7   3   68.79    5.10
   4  -7   3   70.59    5.00
   4   7  -3   71.49    4.90
  -4  -7   3   66.79    5.10
   4   7   3   68.79    4.90
  -4   7  -3   70.19    3.50
   4  -7  -3   74.39    3.50
   4  -7  -3   75.89    3.50
  -4   7  -3   72.29    3.50
   4   7   3   70.89    5.70
  -4   7  -3   68.69    3.40
   4   7   3   70.09    5.10
  -4  -7   3   72.39    3.30
   4  -7  -3   73.49    3.80
  -4   7  -3   81.29    6.10
   4   7   3   73.49    4.80
  -4  -7   3   72.39    5.40
   5   7  -3    1.50    2.10
  -5   7   3    2.80    2.10
   5   7  -3    1.40    1.80
   5  -7   3    5.30    2.30
   5  -7   3    1.00    2.00
  -5  -7  -3    3.20    1.30
   5   7  -3    5.10    2.80
   5  -7   3    1.30    3.20
  -5  -7  -3    4.20    2.60
   5  -7   3    3.50    2.70
   5  -7   3    5.50    2.40
   5  -7   3    3.00    2.00
   5  -7   3    4.70   11.00
   5  -7  -3    9.30    2.90
  -5  -7   3    3.70    1.70
  -5   7  -3    2.90    1.00
   5   7   3    1.30    2.00
   5   7   3    1.60    1.90
  -5  -7   3    2.40    0.90
   5  -7  -3    0.50    1.00
  -5   7  -3    3.30    1.00
  -5  -7   3    2.50    2.30
  -5   7  -3    3.00    1.00
  -5   7  -3    2.50    2.10
   5  -7  -3    3.40    2.60
   5   7   3    0.20    2.00
   5   7   3    1.60    2.20
  -6   7   3   87.89    5.70
   6  -7   3   92.79    5.20
   6  -7   3   89.59    5.10
   6   7  -3   87.19    5.20
  -6  -7  -3   90.69    4.00
   6   7  -3   89.39    5.90
  -6  -7  -3   92.89    6.90
   6   7  -3   99.49    5.70
   6   7   3   86.69    5.50
   6   7   3   89.19    5.00
   6  -7  -3   91.99    5.90
  -6   7  -3   84.99    3.80
   6   7   3   91.59    5.20
  -6  -7   3   93.49    5.00
   6  -7  -3   86.19    5.40
  -6   7  -3   89.29    3.80
  -6  -7   3   85.99    6.40
  -6  -7   3   89.29    3.60
  -6   7  -3   87.49    5.90
   6  -7  -3   94.79    5.60
   7  -7   3   31.80    2.60
  -7   7   3   29.30    3.00
   7   7  -3   33.00    2.90
   7   7  -3   34.10    3.20
  -7  -7  -3   35.60    2.00
   7   7  -3   30.30    3.00
   7  -7   3   34.10    2.80
   7   7   3   31.90    2.60
  -7  -7   3   30.70    1.50
   7  -7  -3   37.50    2.90
  -7   7  -3   34.10    1.60
   7   7   3   29.20    2.90
   7   7   3   33.90    2.90
  -7   7  -3   31.10    3.00
  -7  -7   3   31.00    2.70
   7  -7  -3   26.40    2.80
   8   7  -3   35.30    2.50
   8   7  -3   37.90    2.60
   8  -7   3   36.80    2.20
   8  -7   3   42.90    2.40
  -8  -7  -3   34.50    1.90
   8  -7  -3   38.80    2.50
   8   7   3   37.10    2.70
   8  -7  -3   45.80    2.70
   8   7   3   37.10    2.20
  -8   7  -3   35.10    2.40
   8   7   3   35.90    2.50
   0   8   3   33.20    4.70
   0   8   3   26.70    4.50
   0   8  -3   28.40    3.50
   0   8  -3   29.70    2.30
   0   8  -3   32.90   10.20
   0  -8   3   29.40    2.00
   0  -8   3   34.80    3.40
   0  -8   3   31.70    4.50
   0  -8   3   38.90   12.50
   0  -8  -3   29.90    2.10
   0   8  -3   28.50    2.20
   0   8   3   30.40    3.70
   0   8   3   22.00    7.30
   0   8   3   25.30    3.70
  -1   8   3  242.18   10.20
  -1   8   3  220.08    9.60
   1   8  -3  228.98   19.20
  -1   8   3  229.48   10.30
   1   8  -3  225.88    8.10
  -1  -8  -3  233.78    8.40
  -1  -8  -3  233.88    9.70
   1  -8   3  235.88   10.00
  -1   8   3  243.28   17.90
   1  -8   3  213.78   21.90
   1   8  -3  244.78    9.80
  -1  -8  -3  219.38    8.80
  -1   8   3  217.48    9.80
   1   8  -3  224.18   10.10
  -1  -8   3  220.38   10.30
   1  -8  -3  236.68    8.50
   1   8   3  215.18   10.20
   1   8   3  217.18    9.60
  -1  -8   3  238.08    9.80
   1   8   3  207.08   16.50
  -1   8  -3  194.98   10.70
   1  -8  -3  217.18    8.60
  -1  -8   3  231.68    8.10
   1   8   3  229.28    9.80
  -1   8  -3  250.77   19.40
  -1   8  -3  224.08    8.20
  -2  -8  -3   34.40    2.20
   2  -8   3   27.70   11.20
   2  -8   3   33.10    4.60
   2  -8   3   31.70    4.70
  -2   8   3   32.10    4.10
   2   8  -3   30.50   10.80
  -2   8   3   30.00    5.00
   2   8  -3   31.20    4.30
   2  -8   3   29.40    3.90
  -2   8   3   33.50    4.10
   2   8  -3   35.30    3.40
  -2   8   3   47.00   11.40
  -2   8   3   37.30    4.40
   2  -8   3   29.50    3.60
   2   8   3   22.40    5.80
   2   8   3   38.00    4.20
  -2   8  -3   33.40    2.40
   2   8   3   40.80    3.90
  -2  -8   3   29.80    2.10
   2  -8  -3   38.00    3.80
   2  -8  -3   34.30    2.30
   2   8   3   41.40   10.30
   2   8   3   35.20    4.40
   2   8   3   38.20    4.20
  -2  -8   3   33.90    3.60
  -2   8  -3   35.90    2.40
  -2  -8   3   35.90    3.60
  -2   8  -3   35.80    5.30
   3   8  -3  686.43   25.40
  -3  -8  -3  698.63   24.10
   3  -8   3  725.13   25.20
   3   8  -3  693.53   25.40
   3  -8   3  693.73   25.20
  -3   8   3  696.23   25.80
   3  -8   3  700.03   25.30
  -3   8   3  685.23   25.00
   3  -8   3  697.63   25.20
  -3   8   3  731.43   25.70
  -3  -8  -3  711.93   25.60
   3  -8   3  641.44   37.70
   3  -8  -3  730.33   24.10
  -3  -8   3  701.13   24.80
  -3  -8   3  690.73   23.70
   3   8   3  707.93   25.20
  -3   8  -3  699.73   23.80
  -3  -8   3  706.53   25.70
   3   8   3  682.03   36.80
  -3   8  -3  696.03   25.80
  -3   8  -3  696.43   23.80
  -3   8  -3  685.13   23.90
   3  -8  -3  698.03   24.10
   3   8   3  679.63   24.90
   3   8   3  702.03   25.30
   3   8   3  710.03   25.20
   3  -8  -3  665.63   25.40
   3   8   3  693.23   25.80
   3  -8  -3  702.63   24.00
  -4  -8  -3 1115.39   37.80
   4  -8   3 1054.29   38.70
   4   8  -3 1087.99   39.30
   4  -8   3 1053.49   38.80
  -4  -8  -3 1136.19   39.70
   4  -8   3 1115.79   39.00
   4  -8   3 1006.40   38.40
   4  -8   3 1091.79   39.00
   4   8  -3 1185.48   39.40
   4   8  -3 1066.59   39.10
  -4   8   3 1137.99   39.60
   4  -8   3 1115.69   53.29
   4  -8  -3 1127.09   39.20
  -4   8  -3 1059.69   37.60
  -4   8  -3 1125.39   37.50
   4   8   3 1115.69   39.50
  -4  -8   3 1116.19   37.50
  -4   8  -3 1106.59   37.50
   4   8   3 1173.98   39.10
  -4  -8   3 1118.39   39.70
   4   8   3 1140.49   38.80
   4  -8  -3 1038.30   38.10
   4   8   3 1145.19   39.10
   4  -8  -3 1125.69   37.60
  -4  -8   3 1183.28   38.50
  -4   8  -3 1158.08   39.60
   4  -8  -3 1144.89   37.60
  -5  -8  -3   32.20    5.60
   5   8  -3   25.40    3.80
   5   8  -3   28.40    3.80
  -5   8   3   30.20    4.00
   5  -8   3   21.60    3.80
   5  -8   3   13.00   14.30
   5  -8   3   24.20    3.70
   5  -8   3   25.60    3.50
  -5  -8   3   27.40    4.50
   5   8   3   22.20    3.90
   5  -8  -3   21.00    1.90
  -5  -8   3   30.10    2.40
  -5  -8   3   27.30    3.10
  -5   8  -3   29.90    2.00
   5  -8  -3   23.50    3.90
   5   8   3   26.30    3.50
  -5   8  -3   23.60    4.10
  -5   8  -3   19.00    2.20
   6   8  -3   42.40    4.00
   6   8  -3   44.50    4.00
  -6  -8  -3   39.40    2.30
   6  -8   3   42.80    3.70
  -6  -8  -3   34.20    5.90
   6   8  -3   46.20    3.50
   6  -8   3   36.00    3.10
   6  -8   3   35.10    3.50
  -6   8  -3   40.90    4.20
  -6   8  -3   40.80    2.10
   6  -8  -3   33.40    4.10
   6   8   3   42.20    3.30
   6   8   3   41.40    3.70
   6   8   3   45.50    4.40
   6  -8  -3   36.70    3.70
  -6  -8   3   42.50    4.20
  -6  -8   3   33.90    5.40
   6  -8  -3   37.80    3.80
   7   8  -3   13.70    2.10
  -7  -8  -3   16.10    1.40
   7  -8   3   15.20    2.10
   7   8  -3   15.50    2.70
   7  -8   3   11.20    1.70
   7   8  -3   12.10    1.80
  -7  -8   3   12.30    1.80
   7   8   3   18.00    2.20
   7  -8  -3   15.00    2.80
   7   8   3   12.90    2.30
  -7   8  -3   13.40    2.10
  -7  -8   3   13.00    0.90
   7  -8  -3   14.40    2.00
   7   8   3   15.70    1.90
   0  -9  -3  217.08    7.90
   0  -9   3  207.48    9.20
   0   9  -3  195.58   10.40
   0   9  -3  211.38    7.40
   0  -9   3  200.18    7.60
   0   9  -3  219.28    9.20
   0   9   3  199.18   21.20
   0  -9  -3  217.08    8.10
   0   9   3  205.08    9.20
   0   9   3  211.68    9.00
   0  -9   3  209.08    9.30
   0   9  -3  167.28   23.50
   0   9   3  200.48    9.60
   1   9  -3  292.47   29.50
   1  -9   3  336.97   13.80
  -1   9   3  371.06   13.80
  -1  -9  -3  360.66   12.60
  -1   9   3  364.56   13.90
   1  -9   3  351.16   14.00
  -1  -9  -3  361.46   12.80
  -1   9   3  323.77   25.70
  -1   9   3  365.66   14.50
   1   9  -3  341.17   14.00
   1   9  -3  349.17   13.90
  -1   9  -3  344.37   14.50
  -1  -9   3  364.26   13.50
   1   9   3  362.46   14.50
  -1  -9   3  341.17   12.20
   1  -9  -3  368.46   12.80
   1  -9  -3  332.57   13.00
   1   9   3  339.37   13.70
  -1   9  -3  343.47   12.20
   1   9   3  373.66   30.30
   1  -9  -3  354.56   12.60
  -1  -9   3  336.57   14.10
  -1  -9   3  357.06   14.10
   1   9   3  355.56   13.70
  -1   9  -3  349.07   13.80
   2   9  -3  132.09    6.80
  -2  -9  -3  131.09    5.70
   2  -9   3  131.29    6.40
  -2  -9  -3  133.49    7.60
  -2   9   3  141.89    7.30
  -2  -9  -3  139.69    5.40
   2  -9   3  130.59    6.90
  -2   9   3  132.39    8.00
   2  -9   3  133.59    7.00
  -2   9  -3  118.99    7.40
   2   9   3  123.49    6.60
  -2   9  -3  127.59    5.20
   2  -9  -3  132.39    8.20
  -2  -9   3  119.09    6.90
  -2   9  -3  133.69    6.80
  -2  -9   3  131.49    5.10
   2  -9  -3  121.39    5.50
   2   9   3  120.99    6.90
   2  -9  -3  134.69    5.90
   2  -9  -3  137.49    5.40
  -3  -9  -3  479.85   18.80
   3   9  -3  493.65   18.50
  -3   9   3  522.95   19.00
   3  -9   3  484.95   18.00
   3  -9   3  444.76   18.20
   3  -9   3  453.55   43.10
  -3   9   3  471.75   17.90
   3   9  -3  490.85   18.50
   3  -9   3  481.05   18.30
   3  -9   3  459.05   17.60
  -3  -9  -3  466.55   16.90
   3  -9  -3  492.15   16.90
   3   9   3  489.85   18.20
  -3   9  -3  484.65   16.50
   3   9   3  484.35   18.20
  -3  -9   3  482.45   18.70
   3   9   3  481.15   18.00
  -3   9  -3  442.66   18.50
   3   9   3  490.85   18.80
  -3  -9   3  480.05   16.60
   3  -9  -3  471.65   18.30
   3  -9  -3  477.95   16.90
  -3  -9   3  491.65   17.70
   4  -9   3  155.58    7.60
  -4  -9  -3  155.68    6.50
   4  -9   3  166.68    7.60
  -4   9   3  153.68    8.90
  -4   9   3  163.58    8.10
   4   9  -3  157.08    7.90
  -4  -9  -3  152.28    8.80
   4  -9   3  178.78   32.00
   4   9  -3  149.99    7.80
  -4  -9   3  156.68    6.00
   4  -9  -3  158.68    6.20
  -4   9  -3  154.08    5.90
  -4  -9   3  168.68    8.50
   4   9   3  156.08    7.40
   4   9   3  156.08    8.10
  -4   9  -3  153.08    8.10
  -4  -9   3  159.38    7.20
   4   9   3  148.49    7.50
   4  -9  -3  161.38    6.10
   4   9   3  161.28    7.80
   4  -9  -3  161.78    7.90
   5  -9   3   67.29    4.50
  -5  -9  -3   67.99    3.30
  -5   9   3   72.09    5.00
   5  -9   3   65.19    4.60
   5   9  -3   59.99    4.20
  -5  -9  -3   66.69    6.90
   5   9  -3   76.29    4.90
   5   9   3   64.29    4.30
  -5  -9   3   65.99    5.70
   5  -9  -3   66.79    4.70
  -5  -9   3   68.09    3.00
  -5  -9   3   76.09    4.30
  -5   9  -3   68.49    3.00
   5   9   3   71.79    5.00
   5   9   3   75.29    4.60
   5  -9  -3   69.99    2.90
  -5   9  -3   71.99    5.20
   6   9  -3   44.00    3.30
   6   9  -3   39.00    4.00
   6   9  -3   42.90    3.20
  -6   9   3   40.80    3.30
   6  -9   3   42.00    2.90
  -6  -9  -3   44.40    2.30
   6  -9   3   39.80    3.20
   6  -9   3   41.80    3.30
   6   9   3   42.20    3.20
   6   9   3   41.90    3.20
  -6  -9   3   44.90    2.80
  -6   9  -3   36.90    3.20
   6  -9  -3   38.90    3.30
   6  -9  -3   38.20    3.00
   6   9   3   44.30    3.00
  -7  -9  -3  214.78    7.70
  -7   9   3  209.28    8.70
   7   9  -3  215.38    8.50
   7   9  -3  230.28    8.30
   7  -9   3  213.98    8.10
   7   9   3  221.78    8.40
  -7   9  -3  215.18    8.50
   7   9   3  214.58    8.30
   7   9   3  215.78    8.20
   7  -9  -3  227.08    8.30
  -7  -9   3  207.38    7.90
   0  10  -3  146.79    7.10
   0  10   3  132.59    7.50
   0 -10  -3  131.99    6.90
   0  10   3  136.69    6.80
   0  10  -3  128.69    8.10
   0  10   3  146.89    7.10
   0 -10   3  136.39    7.40
   0 -10  -3  139.49    5.80
   0 -10   3  136.79    6.50
   0  10  -3  144.49    7.40
   0 -10  -3  131.59    6.40
   0 -10   3  133.49    7.10
   1 -10   3  687.43   25.50
   1  10  -3  745.43   25.80
  -1  10   3  708.43   25.30
  -1  10   3  709.33   25.20
   1 -10   3  700.43   24.90
  -1 -10  -3  672.33   24.30
  -1 -10  -3  717.53   24.20
   1  10  -3  732.23   25.70
   1 -10   3  707.73   25.40
  -1  10   3  726.33   26.10
   1 -10  -3  699.23   24.30
   1  10   3  715.23   25.40
  -1  10  -3  677.33   23.40
  -1 -10   3  687.43   25.70
   1 -10  -3  692.33   24.20
   1  10   3  691.53   26.00
   1  10   3  721.43   25.20
  -1  10  -3  664.73   25.60
  -1 -10   3  718.93   25.00
   1 -10  -3  691.33   24.20
  -1  10  -3  683.53   25.30
  -1 -10   3  662.23   23.60
  -1 -10   3  673.73   25.20
   2 -10   3  390.86   15.30
  -2  10   3  402.36   15.80
  -2  10   3  363.06   15.00
  -2 -10  -3  381.96   13.90
   2 -10   3  377.06   14.60
   2  10  -3  388.76   15.40
   2 -10   3  370.36   14.90
   2  10  -3  419.06   15.50
  -2  10   3  382.06   14.90
   2 -10   3  370.26   15.40
  -2  10  -3  379.96   13.30
   2 -10  -3  399.36   13.80
  -2  10  -3  405.06   15.60
  -2  10  -3  369.76   15.10
   2  10   3  390.16   15.70
   2 -10  -3  380.16   13.90
   2 -10  -3  387.46   13.90
  -2 -10   3  380.26   13.40
   2  10   3  398.96   14.90
   2  10   3  402.06   15.20
   2 -10  -3  384.36   16.20
  -2 -10   3  391.36   14.70
  -2 -10   3  411.36   15.80
   3  10  -3  367.16   14.80
   3 -10   3  371.46   14.50
   3 -10   3  386.16   14.30
   3  10  -3  362.36   14.60
   3 -10   3  352.36   13.80
  -3 -10  -3  351.46   15.80
  -3  10   3  387.96   15.10
  -3  10   3  365.16   14.10
  -3 -10  -3  378.76   13.40
   3  10   3  362.46   14.40
  -3 -10   3  377.26   15.30
  -3  10  -3  344.37   14.70
   3  10   3  382.36   15.10
  -3 -10   3  367.86   13.90
   3 -10  -3  349.57   14.40
  -3  10  -3  357.56   12.60
   3 -10  -3  371.36   13.10
   3 -10  -3  379.76   13.10
   3 -10  -3  360.16   13.00
   3  10   3  377.96   14.30
  -4 -10  -3  161.78    6.10
  -4  10   3  153.98    7.70
   4 -10   3  167.08    7.50
   4 -10   3  155.98    7.20
   4  10  -3  153.28    7.40
   4  10  -3  145.79    7.50
  -4 -10  -3  136.69    9.60
  -4 -10   3  148.59    5.70
   4 -10  -3  155.88    5.90
   4  10   3  164.98    8.00
  -4 -10   3  157.78    6.90
   4  10   3  157.78    7.20
   4 -10  -3  152.68    6.30
   4  10   3  149.69    7.00
  -4 -10   3  149.99    7.00
  -4  10  -3  158.88    7.80
   4  10   3  153.68    7.40
  -4 -10   3  158.28    8.40
   4 -10  -3  160.48    7.50
  -4  10  -3  153.98    5.50
  -5 -10  -3   45.30    2.40
   5  10  -3   41.50    3.30
   5  10  -3   44.10    3.30
   5 -10   3   46.00    3.20
   5 -10   3   39.50    3.20
  -5  10   3   43.60    3.60
   5  10   3   46.70    3.60
  -5 -10   3   43.20    2.90
  -5  10  -3   45.30    3.60
   5 -10  -3   45.40    3.30
   5  10   3   41.00    3.30
   5  10   3   43.80    3.40
  -5 -10   3   43.60    5.30
   5 -10  -3   44.80    3.30
  -6  10   3   25.50    2.50
   6 -10   3   28.60    2.20
   6 -10   3   25.50    3.90
  -6 -10  -3   22.90    3.20
  -6 -10  -3   24.70    1.90
   6  10  -3   26.20    3.30
   6  10  -3   25.90    2.30
   6  10   3   30.00    2.30
  -6 -10   3   25.10    2.00
  -6  10  -3   30.30    2.60
   6  10   3   26.80    2.40
   6 -10  -3   34.50    2.60
   6  10   3   26.30    2.90
   6 -10  -3   30.60    2.40
   0  11  -3  222.48    9.70
   0  11   3  215.38   10.00
   0  11  -3  191.58   10.00
   0 -11   3  211.28   10.10
   0  11   3  211.68    9.20
   0  11   3  216.68    9.20
   0 -11   3  203.48    9.30
   0 -11   3  225.68    9.00
   0  11  -3  214.48    9.60
   0 -11  -3  213.28    8.30
   0 -11  -3  218.48    8.20
   1 -11   3   61.99    7.30
  -1 -11  -3   69.69    4.00
  -1  11   3   66.69    4.50
  -1 -11  -3   62.79    3.70
   1 -11   3   62.79    4.70
   1 -11   3   62.79    4.10
  -1  11   3   74.59    5.30
   1  11  -3   68.39    7.70
  -1  11   3   60.59    4.70
   1  11  -3   70.59    5.00
   1  11   3   60.19    5.10
  -1 -11   3   62.29    5.20
  -1  11  -3   66.99    5.40
   1 -11  -3   63.59    3.70
  -1 -11   3   65.89    5.60
   1  11   3   65.29    4.60
  -1 -11   3   70.59    4.30
   1 -11  -3   66.79    3.60
   1  11   3   70.69    4.50
  -1  11  -3   71.09    5.30
   2 -11   3   34.80    3.20
  -2  11   3   29.40    3.40
  -2 -11  -3   31.60    3.20
  -2 -11  -3   32.70    2.30
   2  11  -3   40.60    3.50
  -2  11   3   34.30    4.00
   2 -11   3   34.80    3.70
   2  11  -3   32.50    3.90
  -2  11   3   32.10    4.30
  -2  11  -3   31.10    4.60
   2  11   3   34.90    4.10
  -2  11  -3   25.50    4.00
  -2  11  -3   39.50    4.40
   2 -11  -3   38.10    2.60
   2 -11  -3   34.90    2.20
   2  11   3   34.70    3.60
  -2 -11   3   32.70    3.20
   3  11  -3  416.36   15.80
   3 -11   3  414.36   15.70
   3  11  -3  431.06   15.90
  -3  11   3  418.36   16.20
  -3 -11  -3  429.46   14.50
   3 -11   3  401.16   15.30
   3 -11  -3  397.46   14.20
  -3  11  -3  386.96   15.90
  -3 -11   3  404.36   15.10
  -3 -11   3  414.66   16.50
   3 -11  -3  392.36   17.40
   3  11   3  403.26   15.40
   3 -11  -3  401.16   14.20
   3  11   3  416.46   16.10
   4 -11   3    5.50    1.60
  -4 -11  -3    3.50    0.80
  -4  11   3    3.30    1.30
   4 -11   3    5.60    1.50
   4  11  -3    5.40    1.80
   4  11  -3    2.20    1.50
   4  11   3    2.60    2.10
   4 -11  -3    3.60    1.80
  -4 -11   3    2.50    1.20
  -4  11  -3    1.40    1.50
   4 -11  -3    2.70    1.30
   4 -11  -3    4.40    0.60
   4  11   3    1.00    1.70
  -4 -11   3    1.10    1.30
   4  11   3    3.30    1.40
  -4 -11   3    4.90    2.90
  -5 -11  -3  177.68    6.50
   5  11  -3  179.18    7.40
  -5  11   3  172.28    7.50
   5 -11   3  172.88    7.10
   5  11  -3  179.08    7.50
   5 -11   3  175.18    7.20
   5  11   3  175.68    7.10
   5 -11  -3  187.68    7.50
  -5 -11   3  173.48    7.00
   5  11   3  173.28    7.40
  -5  11  -3  183.98    7.50
   5 -11  -3  189.48    7.30
   5  11   3  174.88    7.50
  -6  11   3  147.99    5.90
   6  11  -3  149.39    6.00
   6 -11   3  167.38    5.90
   6  11  -3  135.39    6.00
  -6 -11  -3  147.09    5.30
   6 -11  -3  140.19    5.70
  -6  11  -3  146.99    5.90
   6 -11  -3  137.59    5.70
   6  11   3  147.59    5.90
   6  11   3  135.89    5.60
   0 -12   3   57.19    4.40
   0  12   3   58.69    4.70
   0 -12  -3   60.39    3.20
   0  12  -3   82.19    8.90
   0  12  -3   62.49    4.40
   0 -12  -3   57.19    4.90
   0 -12   3   64.09    7.00
   0 -12   3   58.79    3.80
   0  12  -3   60.39    4.60
   0  12   3   69.39    4.40
   0 -12  -3   60.59    2.90
  -1 -12  -3  259.07    9.00
   1 -12   3  250.97    9.60
  -1  12   3  248.48   10.60
   1 -12   3  236.38   10.00
  -1 -12  -3  240.98    8.90
   1  12  -3  252.87   10.30
   1  12  -3  240.18   10.10
  -1  12   3  209.28   10.60
   1 -12  -3  252.47   10.30
  -1 -12   3  233.08   11.50
  -1 -12   3  244.18    9.90
  -1  12  -3  224.68   11.70
   1 -12  -3  244.68    8.80
   1  12   3  234.08   10.50
  -1  12  -3  224.68   10.00
  -1  12  -3  234.08   12.80
   1 -12  -3  250.57    8.80
  -1 -12   3  244.58    9.70
   1  12   3  245.98    9.90
   2  12  -3  728.23   25.90
   2 -12   3  740.23   25.20
   2 -12   3  728.23   26.10
  -2 -12  -3  744.33   24.70
  -2  12   3  738.43   26.40
   2  12   3  771.72   27.10
  -2 -12   3  658.03   25.70
   2  12   3  715.73   25.70
  -2 -12   3  727.43   26.70
  -2  12  -3  697.13   25.80
   2 -12  -3  650.93   27.50
   2 -12  -3  724.33   24.40
   2 -12  -3  741.73   24.50
   3  12  -3   35.80    3.20
  -3  12   3   36.10    3.10
   3 -12   3   36.90    2.80
  -3 -12  -3   31.40    2.70
   3  12  -3   36.90    3.00
  -3 -12  -3   34.30    2.00
   3 -12   3   36.80    2.80
   3 -12   3   33.90    3.20
   3 -12  -3   36.40    3.00
   3  12   3   35.80    2.70
  -3 -12   3   38.00    2.60
   3 -12  -3   36.40    1.80
  -3 -12   3   38.20    2.60
  -3  12  -3   30.50    3.20
   3  12   3   33.90    3.20
   4  12  -3  150.38    6.30
  -4  12   3  144.99    6.40
   4 -12   3  146.89    5.90
   4  12  -3  138.89    6.40
  -4 -12  -3  148.69    5.50
   4 -12   3  147.29    6.20
  -4  12  -3  144.99    6.40
   4  12   3  150.88    6.40
  -4 -12   3  144.79    5.80
  -4 -12   3  143.19    5.90
   4 -12  -3  144.69    6.10
   4 -12  -3  138.39    6.20
   5 -12   3  114.29    5.00
   5  12  -3  103.99    4.40
  -5 -12  -3  103.99    4.00
   5 -12   3  101.89    4.20
  -5  12   3  105.69    4.70
   5  12  -3  103.89    4.90
  -5 -12   3  105.59    4.30
   5 -12  -3   93.19    4.30
  -5  12  -3   99.49    4.60
   5 -12  -3  100.19    4.30
   5  12   3   97.29    5.10
   0  13   3   -0.10    1.20
   0  13  -3    3.60    1.70
   0 -13   3    0.30    1.30
   0 -13  -3    2.80    0.70
   0 -13  -3    0.70    1.60
   0 -13   3    1.20    0.80
   0  13  -3    3.30    3.90
   0  13   3    1.00    1.30
   1  13  -3   79.29    4.30
   1  13  -3   73.89    4.60
   1 -13   3   78.19    3.80
  -1 -13  -3   83.89    3.40
   1 -13   3   75.89    4.10
  -1  13   3   77.29    4.10
  -1  13   3   77.09    4.50
   1 -13  -3   88.89    4.30
  -1 -13   3   84.29    3.90
   1  13   3   84.09    4.50
   1  13   3   85.79    4.10
   1 -13  -3   81.09    3.30
  -1 -13   3   71.49    3.80
  -1  13  -3   67.39    4.90
   2  13  -3   28.40    2.60
  -2 -13  -3   28.90    1.70
  -2  13   3   26.80    2.60
   2 -13   3   26.40    2.30
   2 -13   3   29.10    2.10
   2  13   3   25.30    2.30
   2  13   3   24.50    2.60
   2 -13  -3   22.80    2.30
  -2 -13   3   27.40    2.20
  -2 -13   3   22.90    2.00
  -2  13  -3   26.80    3.10
  -3 -13  -3   41.20    2.00
   3  13  -3   36.10    3.10
  -3 -13  -3   39.80    3.10
   3  13  -3   40.90    2.70
  -3  13   3   40.50    2.80
   3 -13   3   35.80    2.40
  -3  13  -3   32.30    3.70
   3  13   3   42.40    2.90
   3 -13  -3   40.80    2.70
  -3 -13   3   43.30    2.40
  -3 -13   3   40.40    2.30
   4  13  -3  154.68    5.80
  -4  13   3  143.49    6.00
   4  13  -3  114.89    5.40
  -4 -13  -3  126.39    4.80
   4 -13   3  133.99    5.40
   4 -13  -3  138.99    5.50
  -4  13  -3  118.59    5.60
   4  13   3  127.59    5.50
  -4 -13   3  139.59    5.60
   0  14   3  108.29    5.00
   0 -14   3  110.69    4.50
  -1  14   3   18.80    2.00
  -1 -14  -3   18.10    1.60
   1 -14   3   16.90    1.50
   1 -14   3   17.10    2.40
  -1 -14  -3   17.40    1.60
   1  14   3   20.30    2.00
  -1 -14   3   19.60    1.60
   1 -14  -3   20.30    2.20
   2  14  -3  280.27   10.40
   2 -14   3  262.37   10.10
  -2  14   3  285.27   10.80
   2 -14   3  314.97   11.20
  -2 -14  -3  293.87   10.30
  -2 -14   3  300.67   10.40
  -2 -14   3  264.57   10.20
   2  14   3  288.87   10.70
   2 -14  -3  326.37   10.80
   2 -14  -3  276.57   10.30
   0   0  -4 1647.64   56.79
   0   0  -4 1684.13   55.69
   0   0   4 1520.25   53.69
   0   0   4 1587.24   54.89
  -1   0  -4  950.50   32.80
   1   0   4  900.71   31.30
   1   0  -4  907.61   34.60
  -1   0  -4  950.20   34.40
  -1   0   4  893.51   31.10
   1   0  -4  942.51   33.50
  -1   0  -4  892.41   34.20
   1   0   4  903.81   31.50
  -1   0   4  972.20   34.20
  -1   0   4  956.50   33.80
   2   0   4  595.64   20.40
   2   0  -4  561.24   19.40
   2   0  -4  514.05   23.90
  -2   0  -4  597.74   20.90
  -2   0  -4  594.44   23.60
  -2   0  -4  565.04   21.80
   2   0   4  564.64   19.90
  -2   0   4  561.94   23.60
   2   0  -4  590.54   22.30
  -2   0   4  558.34   19.60
   2   0   4  571.64   20.40
  -2   0   4  607.64   23.30
   3   0   4   42.70    4.00
   3   0   4   29.10    4.20
  -3   0   4   39.50    6.50
   3   0   4   35.70    2.40
   3   0   4   36.10    3.10
  -3   0  -4   37.50    2.80
   3   0  -4   36.50    3.50
  -3   0   4   34.10    6.90
   3   0  -4   35.20    5.40
  -3   0   4   34.90    2.40
  -3   0  -4   31.90    7.30
   3   0  -4   36.50    2.00
  -4   0   4  160.18    6.90
   4   0   4  161.68    7.20
  -4   0   4  164.58   15.10
  -4   0  -4  180.28   15.70
   4   0  -4  167.08   11.30
   4   0  -4  195.58    6.50
  -4   0   4  158.98   14.40
   4   0   4  165.58    9.30
   4   0   4  158.68    7.00
   4   0   4  167.18   10.90
   5   0   4 2139.49   74.39
  -5   0   4 2115.39   73.69
   5   0   4 2265.97   74.29
   5   0   4 2203.68   73.89
   5   0   4 2123.69   74.09
   5   0   4 2219.08   73.89
  -5   0   4 2235.78   72.49
   5   0  -4 2139.59   72.59
   5   0   4 2216.38   77.79
   5   0   4 2103.19   73.89
   5   0  -4 2252.47   74.49
   5   0  -4 2160.18   72.69
   6   0   4  220.38   10.00
   6   0   4  220.48    9.40
  -6   0   4  220.28    7.70
   6   0   4  206.38    9.50
   6   0   4  219.38    9.70
  -6   0  -4  199.38    8.20
   6   0  -4  224.08   10.20
   6   0   4  213.98    9.40
   6   0   4  205.88    9.30
   6   0  -4  223.08    9.80
   6   0   4  197.48   13.80
   7   0  -4 1115.69   37.60
  -7   0   4 1050.39   35.30
  -7   0  -4 1090.39   36.00
   7   0   4  980.50   38.40
   7   0   4 1111.89   37.10
   7   0   4 1087.69   37.80
   7   0   4 1120.79   37.30
   7   0  -4  979.30   37.40
   7   0   4 1038.10   37.30
   7   0   4 1042.60   37.40
   8   0  -4   -0.30    1.60
   8   0   4   -1.30    1.30
   8   0  -4    5.10    1.70
   8   0   4   -0.80    1.10
  -8   0  -4   -0.50    0.70
  -8   0  -4   -0.30    0.80
   8   0   4   -0.60    1.30
  -8   0  -4    0.70    0.90
   8   0   4    1.10    1.40
   8   0   4    2.00    1.50
  -9   0  -4   23.20    1.30
   9   0  -4   24.30    2.20
   9   0   4   17.60    2.10
  -9   0  -4   23.50    1.60
   9   0   4   24.10    1.80
   9   0  -4   17.40    2.10
   9   0   4   19.80    2.30
   0  -1  -4   48.60    5.30
   0  -1   4   45.90    2.30
   0   1  -4   48.50    4.00
   0   1  -4   53.59    5.20
   0   1   4   42.50    2.10
   0  -1   4   48.70    3.80
   1   1  -4 3180.88  104.19
  -1   1   4 3126.79  103.09
  -1  -1  -4 3004.80  103.49
   1  -1   4 2869.11  101.99
  -1   1   4 3038.80  103.59
   1   1  -4 3038.70  102.89
   1  -1   4 2823.02  100.69
  -1   1  -4 3123.59  102.19
  -1  -1   4 3249.57  103.79
   1  -1  -4 3221.38  103.09
  -1  -1   4 2827.32  103.19
   1   1   4 2834.62  100.59
  -1   1  -4 3075.99  104.09
  -1  -1   4 2850.51  100.59
   1  -1  -4 3071.39  104.49
  -1   1  -4 3137.79  104.09
  -2  -1  -4  127.39    9.40
   2  -1   4  133.29    5.30
   2   1  -4  129.69    7.70
  -2   1   4  137.69    8.80
   2   1  -4  128.89    9.50
  -2   1   4  123.99    8.30
  -2  -1  -4  129.09    8.60
   2   1  -4  132.49    4.90
  -2  -1   4  131.49    5.20
  -2   1  -4  118.59    7.70
  -2  -1   4  144.39    8.30
   2  -1  -4  122.49    7.40
   2  -1  -4  128.59    4.90
  -2   1  -4  128.89    6.20
  -2   1  -4  133.09    9.30
   2   1   4  130.49    5.20
  -2  -1   4  127.69    8.80
  -3  -1  -4 2473.35   81.79
   3   1  -4 2373.66   80.69
  -3  -1  -4 2552.44   86.09
   3   1  -4 2452.65   80.69
  -3   1   4 2564.54   86.49
   3  -1   4 2327.87   81.29
   3  -1   4 2416.86   81.39
   3  -1   4 2351.86   84.19
   3   1  -4 2467.65   84.49
   3  -1   4 2499.95   84.09
   3  -1  -4 2391.66   80.89
   3   1   4 2286.37   81.29
   3   1   4 2391.36   81.79
  -3   1  -4 2387.06   86.79
   3   1   4 2459.15   81.89
   3   1   4 2304.27   81.29
  -3  -1   4 2708.63   88.09
   3  -1  -4 2392.86   80.69
   3  -1  -4 2365.16   83.99
  -3  -1   4 2371.56   81.19
   4  -1   4  124.49    8.50
   4  -1   4  130.19    5.70
  -4  -1  -4  137.19   15.00
   4   1  -4  114.99   10.20
   4  -1   4  128.59    5.80
  -4   1   4  104.79   13.50
   4   1  -4  121.09    4.90
   4   1  -4  133.79    4.90
  -4  -1   4  116.29   13.10
   4  -1  -4  122.59    9.80
  -4  -1   4  116.49    4.70
  -4   1  -4  107.09   15.90
   4  -1  -4  116.29    4.90
  -4  -1   4  123.69   14.30
   4   1   4  125.39    5.60
   4   1   4  115.29    7.00
   4   1   4  122.29    5.80
  -4  -1   4  125.39    5.60
   4  -1  -4  123.89    4.90
   5  -1   4  210.28    9.60
   5  -1   4  200.98    9.60
   5  -1   4  223.48   13.00
   5  -1   4  210.28    9.20
   5   1  -4  203.58    9.90
   5  -1   4  227.78    9.30
   5  -1   4  200.68    9.40
   5  -1   4  220.58    9.00
  -5   1   4  218.28    7.60
   5  -1   4  205.28    9.20
   5   1  -4  208.18    7.80
   5   1   4  205.68    9.30
   5  -1  -4  204.38    7.90
  -5  -1   4  219.68    7.60
   5   1   4  214.88    9.40
  -5  -1   4  201.08    9.30
  -5  -1   4  215.78    9.00
   5   1   4  218.28    9.20
   5   1   4  202.18    9.50
   5  -1  -4  221.08    7.90
   5  -1  -4  205.28   10.20
   5   1   4  213.28   11.30
   5   1   4  218.38    9.10
   5   1   4  210.98    9.20
  -5  -1   4  217.28    7.70
   6  -1   4  442.66   17.10
   6   1  -4  448.36   17.20
   6  -1   4  438.46   17.30
  -6   1   4  433.76   15.00
   6  -1   4  458.05   16.80
   6  -1   4  451.95   16.80
  -6  -1  -4  424.96   15.60
   6  -1   4  453.25   16.90
   6  -1   4  466.85   17.10
   6   1  -4  465.95   17.60
  -6   1  -4  441.96   15.60
   6   1   4  450.75   16.80
  -6  -1   4  458.45   15.10
   6   1   4  393.96   21.10
   6   1   4  435.46   17.00
   6   1   4  440.76   16.70
   6  -1  -4  412.86   17.00
   6   1   4  432.06   17.10
   6   1   4  435.96   17.20
   6  -1  -4  443.86   15.10
   6  -1  -4  436.26   17.30
   6   1   4  419.36   16.70
   7  -1   4  189.68    9.00
   7   1  -4  185.68    9.00
   7  -1   4  195.48    8.40
   7  -1   4  186.28    8.50
  -7  -1  -4  194.58    7.30
   7   1  -4  198.08    8.80
   7  -1   4  191.68    8.40
   7  -1   4  177.38   14.30
   7  -1   4  182.08    8.60
  -7   1  -4  198.78    7.30
   7   1   4  186.68    8.40
  -7   1  -4  170.58    7.50
   7  -1  -4  202.28    9.20
   7  -1  -4  180.68    8.70
   7   1   4  182.98    8.40
   7   1   4  187.48    8.90
   7   1   4  186.28    8.40
  -7  -1   4  183.18    6.60
   7   1   4  191.08    8.70
   8  -1   4  104.39    5.20
   8  -1   4  108.39    5.70
  -8  -1  -4  103.09    4.30
   8  -1   4  109.59    5.30
   8  -1   4  108.29    5.10
   8   1  -4  105.59    5.30
  -8  -1  -4  105.59    4.30
   8  -1   4  101.29    5.00
   8   1  -4  103.69    5.50
  -8   1  -4  108.79    5.10
  -8   1  -4  105.59    4.30
   8  -1  -4  104.99    5.60
   8   1   4  108.49    5.30
   8   1   4  107.89    5.50
   8   1   4  109.39    5.30
   8   1   4   99.79    5.00
  -8   1  -4  113.69    4.30
   8   1   4  108.89    5.10
   8  -1  -4  106.29    5.30
   9  -1   4  273.17    9.60
  -9  -1  -4  256.27    9.00
   9  -1   4  265.27    9.30
   9   1  -4  252.67    9.40
   9  -1   4  241.68    9.30
   9   1  -4  304.77   10.40
  -9   1  -4  254.87    8.90
  -9   1  -4  257.67    8.90
   9  -1  -4  244.48    9.50
   9   1   4  264.17    9.50
   9  -1  -4  240.78    9.60
   9   1   4  251.37    9.30
   0   2   4   11.80    1.30
   0   2  -4   18.00    3.30
   0   2   4   12.30    2.60
   0   2  -4   13.80    3.50
   0  -2  -4   18.10    4.10
   0  -2   4   17.00    1.40
   0  -2   4   16.00    3.20
   1  -2   4  507.35   19.90
  -1   2   4  521.55   20.50
   1  -2   4  512.05   17.70
  -1  -2  -4  521.55   20.40
   1   2  -4  513.65   20.10
   1   2  -4  517.15   20.90
  -1   2  -4  537.25   21.40
   1   2   4  505.65   17.50
   1   2   4  500.65   19.40
  -1   2  -4  498.95   19.20
   1  -2  -4  476.75   21.90
  -1   2  -4  474.85   21.00
  -1  -2   4  507.25   17.60
  -1  -2   4  492.75   20.70
   2   2  -4 1092.99   45.30
  -2   2   4 1209.58   45.40
   2   2  -4 1265.47   44.50
  -2  -2  -4 1252.67   44.40
  -2  -2  -4 1183.88   44.30
   2  -2   4 1204.78   41.60
   2  -2  -4 1251.77   44.10
   2  -2  -4 1182.68   41.00
  -2  -2   4 1381.36   45.10
  -2  -2   4 1234.08   46.00
  -2  -2   4 1175.68   41.50
  -2   2  -4 1253.17   42.50
   2   2   4 1203.28   41.50
  -2   2  -4 1277.67   46.40
   3   2  -4 1003.30   32.60
  -3  -2  -4  902.11   37.40
   3   2  -4  958.90   32.70
   3   2  -4 1060.19   37.20
   3  -2   4  955.70   33.30
  -3   2   4 1001.90   38.90
   3  -2   4  962.10   37.00
   3  -2   4  959.00   33.30
  -3  -2  -4  966.40   37.40
   3  -2  -4  951.70   32.80
   3  -2  -4  974.00   32.70
   3   2   4  946.81   33.30
  -3  -2   4  929.91   39.20
   3   2   4  941.61   33.40
  -3   2  -4  970.30   39.40
  -3  -2   4  988.60   33.30
  -3  -2   4  963.30   37.40
   3  -2  -4 1018.10   36.40
   4  -2   4 1157.18   38.50
  -4   2   4 1033.80   45.70
   4   2  -4 1095.39   42.80
   4  -2   4 1138.49   38.60
   4   2  -4 1110.59   37.50
  -4  -2  -4 1099.29   45.10
   4   2  -4 1067.89   38.60
   4  -2   4 1100.09   42.90
   4   2  -4 1141.69   37.50
  -4  -2   4 1141.49   38.50
  -4  -2   4 1088.59   47.70
   4  -2  -4 1171.18   37.70
   4  -2  -4 1124.29   41.80
  -4   2  -4 1132.59   48.20
   4   2   4 1118.49   38.50
  -4  -2   4 1132.49   37.30
   4   2   4 1135.49   39.60
  -4  -2   4 1092.29   44.40
   4   2   4 1107.49   38.60
   4  -2  -4 1136.59   37.70
   4   2   4 1100.29   39.20
   5  -2   4   73.69    5.30
   5  -2   4   80.39    4.80
   5   2  -4   72.29    5.60
   5  -2   4   66.69    4.90
   5  -2   4   64.29    5.00
   5  -2   4   75.09    4.50
   5  -2   4   70.59    5.20
   5   2  -4   73.19    3.40
   5  -2   4   70.99    8.70
   5  -2   4   76.19    5.10
  -5   2   4   72.39    3.10
   5   2  -4   69.19    5.50
   5   2   4   72.09    5.10
   5   2   4   77.69    4.70
  -5  -2   4   75.89    3.20
   5   2   4   77.49    4.70
   5   2   4   69.19    4.90
  -5   2  -4   82.29    5.10
   5   2   4   65.59    5.60
   5  -2  -4   74.69    3.70
   5   2   4   69.39    5.40
  -5  -2   4   63.29    5.10
   5  -2  -4   70.09    7.10
   5   2   4   64.99    7.60
   5  -2  -4   70.09    3.40
   5  -2  -4   67.19    4.00
   5  -2  -4   77.89    5.40
  -5  -2   4   81.59    4.70
   5   2   4   78.19    6.10
   6   2  -4  428.26   16.60
   6  -2   4  419.56   22.30
   6  -2   4  414.76   16.10
   6  -2   4  415.56   15.90
   6  -2   4  422.96   16.50
   6   2  -4  402.16   16.10
   6  -2   4  431.56   16.30
   6  -2   4  420.36   15.80
   6  -2   4  413.26   15.70
  -6  -2  -4  393.66   14.70
  -6   2   4  419.26   14.00
   6  -2   4  427.56   15.90
   6  -2  -4  379.76   16.40
  -6  -2   4  410.06   15.60
  -6  -2   4  377.76   17.10
  -6  -2   4  422.06   14.30
   6   2   4  412.36   16.50
   6   2   4  413.66   15.90
   6   2   4  421.76   16.20
   6  -2  -4  422.76   16.40
   6   2   4  403.76   15.90
   6  -2  -4  419.36   14.20
   6   2   4  420.46   15.90
  -6   2  -4  406.46   14.70
   7  -2   4   66.79    4.10
   7   2  -4   52.69    4.60
  -7  -2  -4   65.09    3.10
   7  -2   4   52.79   12.90
   7  -2   4   58.29    5.60
   7  -2   4   60.09    4.40
   7  -2   4   61.19    4.40
   7  -2   4   54.19    4.10
   7  -2   4   56.99    4.70
   7   2  -4   56.19    5.00
   7   2   4   56.19    4.00
  -7  -2   4   58.39    2.50
  -7   2  -4   55.69    3.50
   7   2   4   56.89    4.40
   7  -2  -4   56.89    5.40
   7  -2  -4   52.29    5.00
   7   2   4   65.79    4.80
  -7   2  -4   58.09    2.90
   7  -2  -4   51.39    4.60
   7   2   4   56.59    4.60
   7   2   4   54.69    4.30
  -7   2  -4   60.49    3.00
   8  -2   4  136.39    6.00
   8  -2   4  134.49    6.20
  -8  -2  -4  143.39    5.40
  -8  -2  -4  129.99    5.30
   8   2  -4  141.69    6.20
   8  -2   4  141.89    6.10
   8   2  -4  133.79    6.40
   8  -2   4  143.29    6.30
   8   2   4  135.39    6.50
  -8   2  -4  133.79    5.20
   8   2   4  140.89    6.30
   8  -2  -4  126.89    6.40
  -8   2  -4  139.09    5.30
   8  -2  -4  146.79    6.40
   8   2   4  141.29    6.10
  -8   2  -4  137.69    5.40
   8   2   4  139.99    6.20
   9   2  -4   41.90    2.80
   9  -2   4   38.30    2.30
  -9  -2  -4   35.40    1.70
  -9  -2  -4   35.80    1.80
   9  -2   4   39.30    2.10
   9  -2  -4   38.40    2.80
  -9   2  -4   30.50    1.90
   9   2   4   30.20    2.80
   9   2   4   36.10    2.20
   0   3  -4   70.79    8.50
   0   3   4   65.59    5.40
   0   3   4   72.39    5.50
   0   3  -4   82.49    6.60
   0   3  -4   68.69    3.30
   0   3  -4   75.39    5.80
   0  -3   4   71.19    6.00
   0  -3  -4   60.49    7.40
   0  -3   4   69.09    3.30
  -1   3   4  542.05   21.60
   1   3  -4  541.05   18.00
   1  -3   4  529.75   21.70
   1   3  -4  558.94   21.50
  -1  -3  -4  511.15   21.00
   1   3  -4  543.75   22.60
   1  -3   4  544.05   18.50
  -1  -3   4  474.45   22.00
   1   3   4  509.55   18.20
  -1   3  -4  539.35   22.60
   1  -3  -4  489.55   22.50
   1   3   4  507.25   20.60
  -1  -3   4  539.35   18.50
  -1   3  -4  565.74   20.60
   2   3  -4  686.83   28.90
   2   3  -4  709.53   27.60
  -2  -3  -4  708.13   26.80
   2  -3   4  720.13   24.30
  -2  -3  -4  698.23   26.80
   2  -3   4  681.33   27.80
  -2   3  -4  683.63   23.50
   2  -3  -4  678.03   23.60
   2   3   4  693.33   24.10
  -2   3  -4  676.53   29.20
   2   3   4  722.83   26.50
  -2  -3   4  728.33   24.30
  -2  -3   4  684.43   29.20
   3   3  -4  577.94   20.20
   3   3  -4  594.84   20.20
   3   3  -4  569.04   24.80
  -3   3   4  629.84   27.20
  -3  -3  -4  564.34   24.40
   3  -3   4  567.24   25.20
   3  -3   4  587.54   21.00
   3  -3   4  607.34   21.10
   3  -3  -4  584.04   20.40
   3  -3  -4  628.04   24.30
   3   3   4  563.94   21.00
  -3  -3   4  659.53   21.20
   3   3   4  585.54   23.20
  -3  -3   4  582.74   24.90
   3   3   4  592.64   21.00
   3  -3  -4  556.94   20.30
  -3   3  -4  653.63   28.70
  -3  -3   4  584.04   20.00
  -3  -3   4  577.44   27.80
   4   3  -4  349.87   13.40
   4   3  -4  330.97   12.00
   4  -3   4  323.67   17.80
   4   3  -4  340.57   13.80
  -4   3   4  395.56   16.10
   4  -3   4  335.77   13.00
   4  -3   4  349.17   13.00
   4   3  -4  330.17   18.70
   4  -3   4  326.07   13.30
   4   3  -4  336.37   12.00
   4  -3  -4  358.36   12.20
   4   3   4  334.77   13.90
   4   3   4  290.87   14.70
  -4  -3   4  359.66   13.20
  -4   3  -4  336.47   12.20
   4  -3  -4  355.56   12.30
  -4  -3   4  352.96   27.80
   4   3   4  353.16   13.10
  -4  -3   4  317.47   24.70
   4   3   4  357.56   13.20
   4  -3  -4  342.37   17.40
  -4  -3   4  345.17   11.90
   5   3  -4  638.74   21.50
   5  -3   4  652.63   23.30
   5  -3   4  644.04   23.10
   5   3  -4  623.54   23.60
   5   3  -4  644.04   23.20
   5  -3   4  643.64   23.10
   5  -3   4  624.54   29.40
   5  -3   4  654.63   23.00
   5  -3   4  671.43   23.40
   5   3  -4  617.94   23.60
   5  -3   4  636.34   23.10
   5  -3   4  644.44   23.60
  -5  -3   4  617.34   22.80
   5  -3  -4  649.83   21.90
  -5  -3   4  634.64   21.60
   5  -3  -4  655.23   23.50
   5   3   4  620.34   23.50
   5  -3  -4  622.64   21.80
  -5   3  -4  600.64   21.90
   5  -3  -4  630.04   21.90
   5   3   4  641.24   23.20
   5   3   4  647.64   23.30
   5   3   4  638.64   23.10
  -5  -3   4  627.54   23.30
   6  -3   4 1463.25   46.40
   6  -3   4 1392.66   46.50
   6   3  -4 1354.76   47.00
   6   3  -4 1247.08   46.30
  -6  -3  -4 1280.77   45.10
   6  -3   4 1462.45   46.50
   6  -3   4 1347.17   46.70
   6   3  -4 1340.97   46.50
   6  -3   4 1329.27   53.99
   6  -3   4 1346.97   46.20
   6  -3   4 1295.57   46.80
   6   3  -4 1331.47   46.30
   6  -3   4 1347.37   46.30
  -6  -3   4 1315.57   44.70
   6  -3  -4 1358.96   46.70
   6   3   4 1334.67   46.50
   6   3   4 1353.56   47.00
  -6   3  -4 1357.66   45.20
  -6  -3   4 1294.47   44.60
  -6  -3   4 1281.37   46.60
  -6   3  -4 1309.27   45.10
   6  -3  -4 1354.66   44.70
   6   3   4 1360.46   46.50
  -6   3  -4 1274.57   45.10
   6  -3  -4 1282.87   46.60
   6   3   4 1346.37   46.40
  -6  -3   4 1343.87   46.00
   7   3  -4  121.59    6.80
   7  -3   4  123.09    6.20
  -7  -3  -4  112.09    5.00
   7  -3   4  118.59    6.20
   7  -3   4  124.79    6.00
   7   3  -4  128.49    6.50
   7  -3   4  121.99    6.30
   7  -3   4  126.59    7.60
   7  -3   4  127.59    6.40
   7  -3  -4  113.89    6.50
   7  -3  -4  116.49    6.50
  -7  -3   4  123.39    4.60
   7   3   4  126.89    6.40
   7   3   4  129.49    6.50
  -7   3  -4  124.69    5.00
  -7  -3   4  133.09    6.60
   7   3   4  120.29    6.00
   7   3   4  118.39    6.60
   7  -3  -4  119.89    7.40
  -7   3  -4  125.39    5.20
  -7   3  -4  117.09    5.00
   8  -3   4  239.08    9.40
   8  -3   4  239.18    9.50
   8   3  -4  230.68    9.40
   8  -3   4  240.38    9.30
   8  -3   4  272.97   10.70
  -8  -3  -4  239.78    8.70
   8   3  -4  239.38    9.90
  -8  -3  -4  244.88    8.70
   8  -3  -4  248.98    9.70
   8  -3  -4  230.38    9.30
   8   3   4  240.68    9.60
  -8   3  -4  245.18    8.70
   8   3   4  248.28    9.60
   8   3   4  246.28    9.90
   8   3   4  240.18    9.50
  -8   3  -4  242.48    8.60
  -8   3  -4  239.08    8.80
   9  -3   4   62.69    2.90
   9  -3   4   65.39    3.20
   9   3  -4   64.09    3.10
   9   3   4   63.69    3.20
   9  -3  -4   65.19    3.00
  -9   3  -4   61.49    3.20
   9   3   4   63.59    3.00
   9   3   4   62.89    3.10
   0   4  -4 1784.92   63.89
   0   4  -4 1850.81   63.19
   0   4  -4 1703.23   63.69
   0   4   4 1920.31   63.29
   0  -4   4 1705.13   64.29
   0  -4  -4 1775.12   63.59
   0  -4   4 1770.02   60.09
   0   4   4 1835.92   62.49
   0   4  -4 1720.03   59.39
   1  -4   4 2224.18   73.99
   1  -4   4 2034.40   68.99
  -1   4   4 2127.19   72.69
  -1   4   4 2186.58   72.29
   1   4  -4 2081.29   72.49
   1   4  -4 2096.69   72.99
   1   4  -4 2155.08   72.49
  -1  -4  -4 1966.00   71.29
  -1  -4   4 1985.40   69.09
  -1  -4   4 1921.91   73.79
  -1   4  -4 2078.79   71.69
   1  -4  -4 1747.93   73.19
  -1   4  -4 2226.58   74.09
   1   4   4 2056.99   72.29
  -1   4  -4 1940.81   68.29
  -2  -4  -4   41.10    6.00
   2   4  -4   35.30    3.50
  -2   4   4   40.00    7.80
   2   4  -4   33.40    7.80
   2  -4   4   39.60    3.10
  -2  -4  -4   40.60    6.70
   2  -4   4   37.60    2.60
   2   4  -4   42.70    6.90
   2   4  -4   40.10    2.20
   2  -4   4   37.40    6.50
  -2   4  -4   36.90    2.00
  -2   4  -4   42.40    7.70
   2  -4  -4   39.20    2.10
  -2  -4   4   38.60    2.60
  -2   4  -4   42.90    6.10
  -2  -4   4   37.30    8.70
   2   4   4   38.90    5.70
   3   4  -4   33.50    2.20
   3   4  -4   29.60    3.50
   3   4  -4   30.20    6.40
   3  -4   4   31.90    2.60
  -3   4   4   26.40    7.90
   3   4  -4   31.60    2.10
   3  -4   4   31.10    2.70
   3  -4   4   29.10    6.40
   3  -4  -4   31.60    2.00
  -3  -4   4   30.20    1.90
  -3   4  -4   22.10    8.50
  -3   4  -4   30.00    1.80
   3  -4  -4   30.80    2.40
  -3  -4   4   30.00    2.40
   3   4   4   34.60    6.70
   3   4   4   32.50    3.10
  -3  -4   4   31.90    9.00
  -4   4   4   17.60    3.20
   4  -4   4   18.00    3.50
   4  -4   4   20.80    4.30
   4  -4   4   16.00    2.20
   4   4  -4   12.30    1.40
   4  -4   4   11.90    2.90
   4   4  -4   18.00    3.40
   4   4  -4   13.40    3.30
   4  -4   4   11.50    2.50
   4   4  -4   10.70    3.10
  -4   4   4   12.30    4.20
   4   4  -4   15.50    8.00
   4  -4   4   11.30    2.30
   4  -4   4   15.10    4.70
  -4   4  -4   13.70    1.40
  -4  -4   4   13.40    1.50
   4   4   4   13.10    2.40
   4  -4  -4   13.30    1.90
   4  -4  -4    3.70    6.60
   4  -4  -4   14.10    1.90
  -4   4  -4   13.40    1.90
  -4  -4   4   12.20    2.20
   4  -4  -4   10.10    1.60
  -4  -4   4   18.80    2.60
   5  -4   4  425.66   16.70
  -5   4   4  414.26   17.60
   5  -4   4  446.86   17.40
   5  -4   4  458.15   17.10
   5  -4   4  435.16   23.90
   5   4  -4  445.56   17.40
   5  -4   4  452.45   17.10
   5   4  -4  470.15   17.10
   5   4  -4  431.06   17.30
   5  -4   4  429.46   16.60
   5  -4   4  460.95   16.90
   5  -4   4  446.16   16.80
   5   4   4  434.86   16.80
   5  -4  -4  450.75   17.30
  -5  -4   4  440.56   16.50
   5   4   4  436.26   17.00
   5  -4  -4  424.26   15.50
   5   4   4  475.45   17.00
  -5  -4   4  437.56   15.30
   5  -4  -4  456.65   15.60
   5  -4  -4  449.66   15.60
  -5  -4   4  435.26   17.10
  -5   4  -4  449.36   15.60
  -5   4  -4  441.66   15.60
   5   4   4  451.65   17.40
  -6  -4  -4  448.26   16.60
   6   4  -4  441.86   17.80
   6  -4   4  452.35   17.70
   6  -4   4  471.05   26.90
   6  -4   4  504.45   17.80
   6   4  -4  463.65   18.30
  -6   4   4  461.95   18.10
   6  -4   4  467.15   17.60
   6  -4   4  471.35   17.60
   6   4  -4  458.15   17.90
   6  -4   4  480.35   17.60
   6  -4   4  486.65   18.20
   6   4  -4  474.15   18.00
  -6   4  -4  476.45   16.50
   6   4   4  480.05   17.90
  -6   4  -4  459.85   16.50
   6   4   4  485.25   17.90
   6   4   4  489.35   18.40
   6  -4  -4  477.05   16.10
  -6  -4   4  439.26   16.00
  -6   4  -4  478.15   16.50
  -6  -4   4  465.65   17.40
   6  -4  -4  464.05   18.00
  -6  -4   4  423.96   18.10
   6   4   4  497.25   18.00
   7  -4   4  158.18    7.30
   7  -4   4  142.99    9.10
   7   4  -4  148.09    7.80
   7  -4   4  155.18    7.10
  -7  -4  -4  158.78    8.80
  -7  -4  -4  154.78    6.20
   7   4  -4  157.78    7.60
   7  -4   4  165.08    7.50
  -7   4   4  162.78   10.30
   7   4  -4  184.88   10.80
   7  -4   4  156.58    7.20
   7  -4   4  151.68    7.40
  -7   4  -4  155.88    6.20
  -7   4  -4  162.98    6.20
  -7   4  -4  164.18    6.30
   7   4   4  166.88    7.40
   7   4   4  163.58    7.50
   7  -4  -4  156.48    7.70
  -7  -4   4  157.68    5.70
   7   4   4  159.58    7.30
   7   4   4  163.28    7.80
  -7  -4   4  162.38    9.30
   7  -4  -4  164.58    7.60
   8  -4   4   18.20    2.40
  -8  -4  -4   20.80    1.60
   8   4  -4   19.30    2.50
   8  -4   4   14.50    2.50
   8  -4   4   20.80    3.00
   8  -4   4   22.10    2.00
  -8  -4  -4   20.00    1.70
   8   4   4   19.30    2.30
  -8   4  -4   14.20    1.70
   8   4   4   18.60    2.30
  -8   4  -4   18.00    1.50
  -8   4  -4   18.70    1.30
   8  -4  -4   19.60    2.30
   8  -4  -4   18.50    2.60
   8   4   4   17.00    2.30
   8   4   4   19.40    2.10
   0  -5  -4   33.70    8.60
   0  -5   4   36.20    7.30
   0  -5   4   36.40    2.50
   0   5  -4   39.20    2.20
   0   5   4   37.70    5.70
   0   5  -4   36.90    6.50
   0   5   4   37.60    6.20
   0   5  -4   37.40    2.00
   0   5  -4   46.90    8.00
   1   5  -4  296.47   16.80
  -1   5   4  321.97   15.60
   1   5  -4  304.47   10.80
   1  -5   4  313.67   11.70
   1   5  -4  304.97   10.80
  -1   5   4  307.47   15.20
   1   5  -4  324.07   16.00
   1  -5   4  286.37   16.60
   1  -5   4  313.67   11.60
   1   5  -4  289.27   11.70
  -1  -5  -4  291.67   11.30
   1   5  -4  308.57   15.70
  -1   5  -4  285.27   10.80
  -1  -5   4  259.07   16.60
   1  -5  -4  299.37   10.80
  -1   5  -4  330.97   17.20
  -1   5  -4  356.56   10.80
  -1   5  -4  326.67   15.40
   1   5   4  306.97   15.00
  -1  -5   4  310.07   11.60
   2  -5   4 3233.38  126.89
   2  -5   4 3174.88  112.29
   2   5  -4 3328.07  112.59
   2   5  -4 3339.97  111.59
   2   5  -4 3478.25  117.69
   2   5  -4 3245.98  111.49
   2  -5   4 3305.27  112.49
  -2   5   4 3555.44  118.49
   2   5   4 3352.86  112.89
  -2  -5   4 3286.77  112.59
  -2   5  -4 3825.02  120.59
   2   5   4 3620.64  116.79
   2  -5  -4 3390.76  111.79
  -2   5  -4 3246.48  111.59
   2   5   4 3251.77  112.29
  -2   5  -4 3226.58  111.59
  -2   5  -4 3402.76  115.39
  -2  -5   4 3261.97  111.29
   3   5  -4 1075.99   35.10
  -3   5   4 1022.80   44.80
   3  -5   4  969.20   42.20
   3  -5   4 1105.59   36.20
   3   5  -4 1040.90   36.40
   3  -5   4 1069.29   36.30
   3   5  -4 1085.69   42.70
  -3   5  -4  896.41   46.10
   3  -5  -4 1041.50   35.40
  -3   5  -4 1061.49   35.20
  -3  -5   4 1127.89   47.50
   3  -5  -4 1052.69   35.40
  -3  -5   4 1058.79   35.00
   3   5   4 1066.49   36.20
  -3  -5   4 1001.70   36.40
   3   5   4 1041.20   40.50
  -3   5  -4 1034.10   35.30
   4  -5   4  825.22   29.50
   4  -5   4  885.41   29.60
  -4   5   4  811.02   30.10
   4  -5   4  800.92   36.80
   4   5  -4  824.92   29.80
  -4   5   4  833.92   29.80
   4  -5   4  850.41   29.50
   4  -5   4  831.52   29.40
   4   5  -4  812.62   27.90
   4   5  -4  808.72   29.50
   4  -5   4  845.32   29.40
   4   5  -4  855.71   38.30
   4  -5   4  789.22   29.50
   4  -5   4  831.62   29.60
   4   5  -4  855.11   30.00
  -4   5  -4  779.32   28.50
   4  -5  -4  879.81   28.40
   4  -5  -4  849.41   28.40
   4   5   4  888.11   29.60
  -4  -5   4  838.82   28.00
   4   5   4  805.72   29.50
   4  -5  -4  796.32   29.80
   4   5   4  821.12   30.00
  -4  -5   4  848.62   29.20
  -4   5  -4  834.22   28.30
   4   5   4  761.62   29.30
   4  -5  -4  815.12   28.50
  -4   5  -4  817.62   28.30
  -4  -5   4  903.61   30.00
  -5   5   4  597.04   22.60
   5  -5   4  599.24   22.20
   5  -5   4  582.94   22.20
   5  -5   4  602.84   22.30
  -5   5   4  596.14   23.40
   5   5  -4  632.14   22.60
   5   5  -4  637.74   23.30
   5  -5   4  625.84   22.60
   5  -5   4  581.44   30.80
   5   5   4  594.64   23.60
  -5  -5   4  630.44   22.60
   5   5   4  620.74   23.00
  -5  -5   4  599.04   22.80
   5  -5  -4  609.84   21.00
  -5   5  -4  630.64   21.20
   5   5   4  596.34   22.50
   5   5   4  604.44   22.50
   5  -5  -4  638.14   21.10
  -5  -5   4  609.84   20.80
   5  -5  -4  613.64   21.30
  -5   5  -4  607.94   21.10
  -6  -5  -4  117.79    7.30
   6  -5   4  114.59    6.30
  -6  -5  -4  115.99    5.30
   6  -5   4  111.69    6.10
  -6   5   4  111.69    6.80
   6   5  -4  114.89    6.70
   6   5  -4  111.69    6.60
   6  -5   4   99.79   18.60
   6  -5   4  112.39    6.10
   6  -5   4  115.49    6.30
   6  -5   4  118.19    6.40
   6   5  -4  117.19    6.90
   6  -5   4  110.09    7.00
  -6  -5   4  116.19    7.00
   6   5   4  115.49    6.50
   6   5   4  119.99    6.60
  -6   5  -4  116.09    4.80
  -6   5  -4  118.99    5.00
   6  -5  -4  107.39    6.50
  -6   5  -4  113.89    4.90
   6  -5  -4  119.69    6.70
   6   5   4  112.79    6.20
   6   5   4  120.89    6.40
  -6  -5   4  121.69    6.00
   6  -5  -4  110.89    4.50
   7   5  -4    3.50    2.10
   7  -5   4    8.40    1.80
   7  -5   4    7.90    1.90
  -7  -5  -4    6.20    1.00
   7   5  -4    4.70    1.90
   7   5  -4    5.30    2.20
   7  -5   4    5.10    1.70
  -7   5   4    7.80    1.90
  -7  -5  -4    8.80    3.60
   7  -5   4    5.40    1.90
  -7   5  -4    4.70    0.80
  -7   5  -4    4.90    1.00
   7  -5  -4   10.60    3.50
   7   5   4    2.90    1.40
   7   5   4    7.70    2.00
   7  -5  -4    6.70    2.50
   7   5   4    3.90    1.50
  -7   5  -4    7.30    1.10
  -7  -5   4    5.60    1.60
  -8  -5  -4    5.20    0.80
   8   5  -4    6.50    1.40
  -8  -5  -4    4.40    0.80
   8  -5   4    6.60    1.40
   8  -5   4    2.90    1.60
   8  -5   4    5.60    1.00
   8  -5  -4    6.20    1.50
  -8   5  -4    4.50    1.00
   8   5   4    5.80    1.10
   8   5   4    4.40    1.00
   8   5   4    6.80    1.40
   8   5   4    6.30    1.50
  -8   5  -4    6.10    0.90
   8  -5  -4    5.60    1.30
  -8   5  -4    4.30    1.40
   0   6   4  233.88   14.00
   0   6   4  221.18   12.50
   0   6  -4  273.37   19.00
   0  -6   4  231.78    9.40
   0   6  -4  240.98    8.60
   0  -6  -4  226.98    8.60
   0  -6   4  258.47   16.70
   0   6  -4  236.38   14.80
   0   6  -4  238.98    8.60
  -1   6   4  288.87   15.20
   1   6  -4  255.77    9.80
   1   6  -4  270.57   10.80
   1   6  -4  278.57   16.60
  -1  -6  -4  266.67   10.50
  -1   6   4  272.47   15.50
   1  -6   4  272.47   10.60
   1  -6   4  320.17   21.60
   1   6  -4  224.58   15.70
   1   6   4  271.87   15.00
  -1   6  -4  280.57    9.70
   1  -6  -4  228.98   10.10
   1   6   4  264.37   14.00
  -1   6  -4  270.87   17.80
  -1   6  -4  285.27    9.70
  -1   6  -4  278.17   15.60
  -1  -6   4  290.07   10.70
  -1  -6   4  272.37    9.50
  -1  -6   4  265.07   18.60
   2  -6   4  523.15   26.30
  -2  -6  -4  535.05   19.50
   2   6  -4  562.24   19.80
   2  -6   4  560.94   19.60
   2  -6   4  559.24   19.60
   2   6  -4  553.64   18.50
  -2   6   4  521.95   27.30
   2   6  -4  563.44   26.40
   2   6  -4  527.05   18.50
  -2   6  -4  558.34   18.60
  -2   6  -4  550.84   29.00
   2  -6  -4  526.55   18.60
   2  -6  -4  529.65   18.80
  -2  -6   4  547.75   29.90
  -2  -6   4  535.35   18.30
   2   6   4  480.15   30.20
  -2   6  -4  525.95   24.50
   2   6   4  543.95   19.50
  -2  -6   4  553.34   19.80
   2   6   4  514.25   21.20
  -2   6  -4  546.05   18.60
  -3   6   4  506.85   19.30
   3  -6   4  484.65   18.90
   3   6  -4  512.65   27.60
  -3   6   4  501.35   19.10
  -3  -6  -4  536.45   19.20
   3  -6   4  492.45   19.00
   3   6  -4  505.05   19.40
  -3   6   4  596.34   20.30
   3  -6   4  520.15   19.20
   3  -6   4  473.45   19.80
  -3   6   4  518.95   19.80
   3  -6   4  528.35   26.50
   3   6  -4  524.65   17.60
   3   6  -4  547.55   19.20
   3  -6   4  517.45   19.40
   3  -6   4  498.85   19.00
   3   6   4  489.45   19.50
   3   6   4  500.25   19.00
   3   6   4  519.85   25.30
   3   6   4  493.85   19.10
  -3  -6   4  491.45   18.60
  -3   6  -4  543.25   17.90
  -3   6  -4  546.25   17.90
  -3  -6   4  512.65   17.60
  -3   6  -4  485.15   17.90
   3  -6  -4  504.95   18.30
   3  -6  -4  509.25   18.00
  -3  -6   4  526.15   19.70
   3   6   4  519.05   18.90
   4  -6   4  972.00   43.40
   4  -6   4 1044.30   34.60
   4  -6   4  982.20   34.60
   4  -6   4  988.60   34.30
   4  -6   4  941.71   34.40
   4  -6   4 1022.50   34.40
   4   6  -4  986.60   34.80
   4  -6   4  998.50   34.60
   4   6  -4  979.30   34.90
  -4   6   4  984.80   35.10
   4   6  -4  933.21   46.00
   4  -6   4  989.40   34.50
  -4   6   4 1020.60   34.90
  -4  -6  -4  971.90   35.00
   4   6  -4  971.40   34.70
   4  -6  -4  993.00   33.40
   4  -6  -4  998.50   33.40
   4   6   4  961.20   34.30
   4   6   4 1018.90   34.70
   4  -6  -4  909.91   34.70
  -4  -6   4  918.11   34.00
  -4   6  -4  951.20   33.30
   4  -6  -4 1001.20   33.40
   4   6   4 1017.30   35.20
  -4  -6   4  964.30   33.00
  -4   6  -4  997.90   33.30
  -4   6  -4  929.81   33.30
  -4  -6   4  972.90   34.90
   4   6   4 1009.80   34.60
  -4  -6   4  991.90   34.20
   5  -6   4 1215.78   55.19
  -5  -6  -4 1358.06   46.50
   5  -6   4 1321.27   45.40
   5   6  -4 1279.47   45.70
   5  -6   4 1332.47   45.80
  -5   6   4 1297.67   45.90
   5   6  -4 1312.27   45.80
   5  -6   4 1321.07   45.40
   5  -6   4 1299.97   45.50
   5  -6   4 1327.37   45.50
   5  -6   4 1284.27   45.40
   5   6  -4 1277.77   46.00
   5  -6   4 1210.48   45.30
   5   6   4 1382.96   45.70
  -5  -6   4 1288.37   45.20
  -5  -6   4 1318.57   46.20
   5  -6  -4 1302.37   44.10
   5  -6  -4 1318.67   44.20
  -5  -6   4 1313.57   43.90
  -5   6  -4 1361.06   44.40
   5  -6  -4 1380.26   45.80
   5   6   4 1329.97   45.70
   5   6   4 1387.36   46.30
  -5   6  -4 1293.97   44.30
   6   6  -4  142.59    7.30
   6  -6   4  144.29    7.10
   6   6  -4  144.39    6.90
   6  -6   4  149.88    8.70
  -6  -6  -4  155.58    8.60
   6  -6   4  115.99   19.40
   6  -6   4  147.59    6.90
   6  -6   4  147.39    7.30
  -6  -6  -4  144.19    5.90
   6   6  -4  146.39    7.60
  -6   6   4  140.89    7.40
   6  -6   4  149.99    7.00
   6  -6   4  139.99    6.70
   6   6   4  141.99    7.40
   6  -6  -4  140.39    5.30
   6  -6  -4  148.19    7.40
  -6  -6   4  135.39    8.00
   6   6   4  145.39    7.40
   6  -6  -4  149.09    7.40
  -6  -6   4  150.38    6.80
  -6   6  -4  139.09    5.70
   6   6   4  145.69    7.10
  -6   6  -4  145.29    5.70
   6   6   4  147.09    6.90
  -6   6  -4  139.29    5.70
  -7  -6  -4   50.29    6.40
   7  -6   4   48.40    3.30
   7  -6   4   51.59    3.20
   7   6  -4   48.40    3.80
  -7  -6  -4   49.99    2.60
   7  -6   4   46.50    3.60
   7   6  -4   49.40    3.60
  -7   6   4   54.99    3.80
   7   6  -4   54.89    3.80
  -7  -6   4   48.00    1.90
   7  -6  -4   41.90    3.50
   7  -6  -4   50.79    3.50
  -7   6  -4   47.60    2.40
   7   6   4   51.19    3.80
   7   6   4   46.60    3.40
   7   6   4   56.19    3.70
  -7  -6   4   43.90    3.10
  -7   6  -4   46.90    2.30
  -7   6  -4   39.20    3.20
   7   6   4   47.70    3.30
   8  -6   4   23.40    1.80
   8  -6   4   22.70    2.00
  -8  -6  -4   20.70    1.50
  -8  -6  -4   20.90    1.60
   8   6   4   19.70    1.80
   8  -6  -4   21.30    2.00
   8  -6  -4   17.90    2.10
  -8   6  -4   21.60    1.10
  -8   6  -4   24.00    2.20
   8   6   4   22.80    2.40
   8   6   4   24.70    2.10
   0   7  -4 1764.12   58.69
   0   7  -4 1784.32   66.09
   0   7   4 1835.72   65.69
   0  -7   4 1736.43   59.49
   0   7  -4 1753.22   58.69
   0  -7   4 1899.31   69.39
   0   7  -4 1744.53   58.69
   0   7   4 1735.43   59.69
   0   7   4 1724.23   59.79
   0  -7  -4 1680.93   58.69
   0   7   4 1645.04   61.69
   0  -7   4 1777.22   59.89
   1  -7   4  611.04   30.70
   1   7  -4  624.64   21.20
   1  -7   4  613.84   22.50
   1   7  -4  645.84   29.80
   1   7  -4  669.93   22.70
   1   7  -4  634.34   21.20
   1  -7   4  616.34   22.60
   1   7  -4  631.54   21.20
  -1   7   4  574.24   22.90
  -1   7   4  609.64   22.70
  -1  -7  -4  617.04   21.30
   1  -7   4  671.23   22.50
  -1   7   4  664.03   28.80
  -1   7   4  624.94   22.40
   1  -7   4  636.14   22.30
  -1   7   4  596.04   22.50
  -1   7  -4  552.84   32.00
  -1   7  -4  580.04   21.30
  -1   7  -4  531.85   35.30
   1   7   4  619.24   22.40
  -1   7  -4  621.14   21.30
   1  -7  -4  621.74   21.60
   1   7   4  607.74   22.50
   1  -7  -4  648.54   21.40
  -1   7  -4  631.84   21.30
   1   7   4  617.44   23.00
  -1  -7   4  642.74   22.60
  -1  -7   4  602.14   22.10
   1   7   4  672.93   28.90
   2   7  -4  265.17   10.50
  -2  -7  -4  281.37   10.90
   2   7  -4  276.87   11.00
   2  -7   4  256.37   10.80
   2   7  -4  259.47    9.50
   2  -7   4  270.77   11.00
   2  -7   4  279.27   11.20
   2   7  -4  269.87   19.50
  -2  -7  -4  260.27    9.60
   2   7  -4  260.87   11.30
  -2   7   4  256.67   10.90
  -2   7   4  267.47   11.30
  -2   7   4  253.27   11.20
  -2   7   4  269.37   11.60
  -2   7   4  277.67   18.20
   2  -7   4  263.07   11.10
  -2   7  -4  259.87   12.10
  -2  -7   4  252.97   10.50
   2   7   4  277.97   17.80
  -2   7  -4  277.97    9.70
   2   7   4  268.27   10.80
   2  -7  -4  248.98   10.10
  -2   7  -4  270.87   20.70
   2   7   4  269.87   10.90
  -2   7  -4  257.37    9.60
  -2  -7   4  283.37   11.20
   2  -7  -4  275.47    9.80
   2   7   4  261.87   10.90
  -2   7  -4  249.58    9.70
   2   7   4  264.27   11.50
   2   7   4  247.28   13.50
  -2  -7   4  271.97    9.40
  -3   7   4   95.79    6.00
   3   7  -4   98.49    6.10
   3  -7   4   91.69   14.50
  -3   7   4   94.29    5.90
   3  -7   4   89.29    6.20
   3  -7   4   94.59    5.30
  -3  -7  -4   93.49    4.30
   3  -7   4   99.09    5.60
   3  -7   4   91.09    5.80
   3   7  -4   95.89    4.00
   3  -7   4  103.09    5.60
  -3  -7  -4  103.29    6.10
   3   7  -4   87.89   18.50
   3  -7   4   91.99    5.70
   3   7  -4   95.99    5.60
  -3   7   4   94.99    6.50
  -3   7   4   83.09    6.70
   3   7   4  100.59    5.50
  -3  -7   4   97.99    5.70
  -3   7  -4   93.39    4.10
  -3  -7   4   98.19    5.50
  -3  -7   4   96.79    3.90
  -3   7  -4   97.99    4.40
   3   7   4   96.79   17.30
  -3   7  -4  100.99    4.20
   3   7   4   89.79    6.10
  -3   7  -4   87.39    6.90
   3   7   4   95.39    5.60
   3   7   4   92.89    6.10
   3  -7  -4  101.89    4.30
  -4   7   4  275.87   12.70
   4  -7   4  274.77   11.20
   4  -7   4  301.27   14.20
   4   7  -4  267.07   12.80
   4  -7   4  275.97   11.60
   4  -7   4  261.47   13.20
  -4  -7  -4  273.77   12.00
   4   7  -4  273.87   11.70
  -4   7   4  290.27   11.80
   4  -7   4  264.77   22.00
   4  -7   4  282.67   11.60
   4  -7   4  276.77   11.30
   4   7  -4  267.77   11.50
   4   7   4  282.27   12.00
  -4   7  -4  271.17   10.00
  -4   7  -4  283.27   10.10
  -4   7  -4  266.37   10.00
   4   7   4  266.37   11.50
  -4  -7   4  265.57    9.70
   4  -7  -4  270.27   10.10
  -4  -7   4  281.67   11.00
   4  -7  -4  271.87   10.20
  -4   7  -4  273.17   12.50
  -4  -7   4  269.77   11.70
   4  -7  -4  276.47   10.10
   4   7   4  249.58   11.50
   4   7   4  272.27   11.30
  -5   7   4   43.10    4.70
   5   7  -4   39.20    4.80
   5  -7   4   26.40   11.90
   5  -7   4   44.80    4.30
   5  -7   4   39.50    4.50
  -5  -7  -4   38.60    3.40
   5  -7   4   45.30    3.90
   5   7  -4   46.60    4.60
   5   7  -4   44.10    4.30
   5  -7   4   45.90    4.40
   5  -7   4   43.90    5.60
  -5  -7  -4   45.40    5.40
   5  -7   4   45.60    4.00
  -5  -7   4   42.00    2.50
   5   7   4   50.19    4.50
   5   7   4   39.30    4.20
  -5   7  -4   44.60    2.70
   5  -7  -4   45.30    4.60
   5  -7  -4   41.80    5.40
   5   7   4   52.49    4.20
   5  -7  -4   40.20    2.70
  -5   7  -4   46.70    2.60
  -5   7  -4   43.80    5.00
   5  -7  -4   39.80    2.70
  -5  -7   4   49.20    5.00
   5   7   4   43.30    4.10
  -5   7  -4   42.80    2.60
  -5  -7   4   38.20    3.50
   6   7  -4   88.89    5.10
   6   7  -4   94.59    5.50
  -6  -7  -4   84.29    4.00
   6  -7   4   87.89    5.10
   6   7  -4   87.89    5.70
  -6   7   4   84.69    5.60
   6  -7   4   89.59    5.00
  -6  -7  -4  101.39    7.20
   6  -7  -4   96.89    5.60
  -6   7  -4   81.39    4.10
   6   7   4   76.89    5.30
   6   7   4   96.29    5.10
  -6  -7   4   86.09    6.70
  -6   7  -4   96.39    5.90
   6  -7  -4   92.69    6.00
  -6   7  -4   89.59    3.80
   6   7   4   94.19    5.20
  -6   7  -4   93.39    3.90
  -6  -7   4   91.99    4.90
  -7   7   4  116.59    5.70
   7   7  -4  122.59    5.70
   7   7  -4  110.99    5.40
   7  -7   4  128.19    5.30
   7  -7   4  120.99    5.30
   7   7  -4  114.29    6.00
  -7  -7  -4  120.19    4.70
   7   7   4  124.89    5.50
  -7   7  -4  125.49    5.90
   7   7   4  115.69    5.50
   7  -7  -4  119.49    5.50
   7  -7  -4  121.49    5.50
  -7  -7   4  120.79    5.20
  -7   7  -4  122.09    4.50
   7   7   4  121.59    5.70
  -8  -7  -4   41.80    1.90
   8  -7   4   40.90    2.20
   8  -7   4   37.90    2.10
  -8  -7  -4   45.20    1.90
   8   7  -4   45.30    2.70
   8   7   4   37.50    2.50
   8   7   4   41.20    2.30
   8  -7  -4   38.20    2.30
   8   7   4   36.10    2.30
  -8   7  -4   41.10    2.50
   0  -8   4    1.90    2.30
   0  -8   4    3.80    8.30
   0  -8   4    4.70    1.80
   0  -8  -4    2.70    0.90
   0   8   4    5.50    2.50
   0   8  -4    9.80   10.10
   0   8  -4    1.40    1.40
   0   8   4    1.70    1.90
   0   8   4    4.00    2.10
   0   8  -4    2.90    1.70
   0  -8   4    0.60    1.50
   0  -8  -4    4.90    1.60
   0   8  -4    2.10    0.90
   0   8   4    1.80    2.20
   0   8   4   -4.40    8.00
   1   8  -4   86.59   17.60
   1  -8   4  102.59    6.80
   1  -8   4  102.79    5.60
   1  -8   4   86.69   16.80
  -1  -8  -4  105.39    4.40
   1   8  -4  103.19    4.70
   1   8  -4   99.49    4.20
  -1   8   4   97.79    6.10
  -1   8   4  106.79    6.40
   1  -8   4  109.99    5.60
   1   8  -4  101.99    5.60
   1  -8   4   97.89    5.90
  -1   8   4   98.69    5.90
  -1   8   4   99.79    5.60
  -1   8   4  109.89   15.90
  -1   8  -4   99.49   18.90
  -1   8  -4   99.49    4.30
  -1   8  -4  100.99    4.30
   1  -8  -4  102.89    4.70
   1   8   4   95.29    5.60
   1   8   4  100.09    5.70
  -1  -8   4  102.19    6.60
   1   8   4   83.99    6.80
   1   8   4   87.99   15.80
   1   8   4   97.69    6.20
  -1  -8   4  102.19    5.50
   1  -8  -4   94.39    4.30
  -1  -8   4   96.09    5.30
   2   8  -4  279.87   11.70
  -2  -8  -4  276.97   10.10
   2  -8   4  282.87   11.50
  -2   8   4  280.17   22.70
   2  -8   4  268.87   11.10
   2   8  -4  271.77   11.50
   2  -8   4  289.67   11.50
  -2   8   4  277.87   11.60
   2  -8   4  269.47   22.10
  -2  -8  -4  257.47   11.70
   2   8  -4  285.97    9.70
   2  -8   4  286.37   11.40
   2  -8   4  284.97   11.50
  -2   8   4  280.67   11.40
  -2   8   4  281.17   12.00
   2   8  -4  252.47   23.90
  -2   8   4  291.37   11.80
  -2   8  -4  256.17   12.30
  -2   8  -4  279.67   10.00
  -2   8  -4  264.57   10.00
   2  -8  -4  279.67   10.20
  -2   8  -4  274.77   10.10
  -2  -8   4  288.67   11.10
   2   8   4  276.17   11.20
   2   8   4  286.67   12.00
  -2  -8   4  270.27   11.60
   2   8   4  245.28   22.20
  -2  -8   4  268.77    9.70
   2   8   4  276.57   11.40
   2  -8  -4  283.07   10.40
   3   8  -4  417.46   16.30
   3   8  -4  399.06   16.70
  -3  -8  -4  425.66   14.60
   3  -8   4  348.77   16.80
   3  -8   4  404.46   16.40
  -3   8   4  445.76   16.50
   3  -8   4  388.76   29.00
  -3   8   4  421.26   16.10
   3  -8   4  399.36   16.80
   3  -8   4  444.16   16.20
  -3  -8  -4  417.26   16.50
  -3   8   4  416.76   17.30
   3   8  -4  411.36   16.10
  -3   8  -4  416.26   14.60
   3  -8  -4  421.26   14.90
   3   8   4  434.06   16.80
  -3  -8   4  411.26   14.30
  -3  -8   4  434.16   16.50
   3   8   4  408.36   15.80
   3   8   4  361.26   16.20
   3  -8  -4  439.06   14.80
   3   8   4  407.36   16.00
   3   8   4  421.06   15.80
  -3   8  -4  416.96   14.50
  -3   8  -4  427.96   14.70
   4   8  -4  324.07   13.90
   4  -8   4  322.17   28.60
  -4  -8  -4  336.27   14.40
  -4  -8  -4  340.97   12.60
  -4   8   4  347.17   14.10
   4  -8   4  334.07   13.50
   4  -8   4  338.67   13.30
   4  -8   4  354.16   13.50
   4   8  -4  347.97   13.80
   4  -8   4  345.57   13.90
  -4   8   4  323.17   13.30
   4   8  -4  341.47   13.90
   4  -8   4  339.17   13.60
   4  -8  -4  348.97   12.30
  -4   8  -4  326.57   12.00
   4  -8  -4  331.67   13.80
  -4  -8   4  328.27   11.80
   4  -8  -4  340.07   12.20
   4   8   4  341.27   14.10
  -4   8  -4  346.27   12.10
  -4   8  -4  338.77   14.00
  -4  -8   4  347.17   14.20
   4   8   4  342.87   13.50
   4   8   4  338.57   13.30
  -4  -8   4  339.37   13.20
  -4   8  -4  340.87   12.20
  -4  -8   4  321.87   13.00
   4  -8  -4  351.16   12.30
   4   8   4  349.87   13.60
   5  -8   4  155.38    7.20
  -5  -8  -4  145.89    8.80
   5  -8   4  144.89    7.20
   5  -8   4  139.89    7.00
   5  -8   4  168.78    7.60
   5   8  -4  147.29    8.00
   5  -8   4  126.69   25.30
  -5   8   4  150.08    7.70
   5   8  -4  143.09    7.20
   5   8  -4  149.59    7.50
  -5  -8  -4  142.09    6.00
  -5  -8   4  152.88    6.90
   5   8   4  159.98    7.40
   5   8   4  153.18    7.70
  -5  -8   4  143.49    8.00
   5   8   4  146.69    6.90
  -5   8  -4  157.08    5.80
   5  -8  -4  149.29    5.80
   5  -8  -4  163.28    7.70
  -5   8  -4  150.88    5.80
  -5   8  -4  150.18    7.80
   5   8   4  154.18    7.10
  -5   8  -4  152.98    6.10
  -6  -8  -4   34.30    2.20
   6   8  -4   31.20    3.50
  -6   8   4   29.00    3.30
  -6  -8  -4   27.90    4.40
   6   8  -4   30.50    3.20
   6  -8   4   34.60    2.90
   6  -8   4   30.90    3.70
   6   8  -4   33.10    3.10
   6  -8   4   31.60    2.90
  -6   8  -4   34.00    3.40
  -6   8  -4   32.20    2.10
   6  -8  -4   31.00    4.60
   6   8   4   29.60    3.10
   6   8   4   34.20    2.90
   6  -8  -4   33.50    3.50
   6  -8  -4   32.90    3.40
  -6  -8   4   34.20    2.70
  -6  -8   4   47.50    5.60
  -6   8  -4   35.90    1.90
   6   8   4   35.20    3.10
  -7  -8  -4   55.99    2.50
   7  -8   4   55.29    2.90
   7  -8   4   49.80    2.80
   7   8  -4   48.80    3.00
   7   8  -4   50.79    3.60
  -7   8   4   57.59    4.40
   7   8  -4   52.19    3.40
   7   8   4   55.59    3.30
   7  -8  -4   53.99    3.10
   7   8   4   57.99    3.10
   7   8   4   57.69    3.20
  -7  -8   4   53.29    2.80
  -7   8  -4   54.09    3.40
  -7   8  -4   54.59    2.10
   0  -9  -4  380.56   13.30
   0   9   4  379.96   14.80
   0  -9  -4  359.96   13.40
   0  -9   4  377.66   14.60
   0  -9   4  364.66   14.70
   0   9   4  371.36   15.20
   0   9   4  371.96   14.40
   0   9  -4  365.16   12.90
   0   9  -4  349.57   14.50
   0  -9   4  387.26   14.20
   0   9   4  371.26   14.50
   1   9  -4    2.50    1.80
  -1   9   4    3.60    2.40
   1   9  -4    2.80    1.00
  -1   9   4    4.00    2.30
  -1  -9  -4    0.40    1.50
   1   9  -4    1.00    2.90
   1  -9   4   -4.40   14.50
   1  -9   4    3.40    2.10
   1  -9   4    4.60    2.00
  -1   9  -4    1.80    1.90
  -1  -9   4    0.60    2.50
   1  -9  -4    2.70    1.10
  -1   9  -4   -0.30    1.10
  -1  -9   4    0.30    1.90
   1  -9  -4    2.00    1.00
   2  -9   4  200.98    9.20
  -2   9   4  198.88    9.30
  -2  -9  -4  211.08    7.90
  -2   9   4  209.08    9.50
  -2   9   4  205.98    9.00
  -2   9   4  212.58    9.80
   2  -9   4  212.48    9.20
   2   9  -4  208.58    9.50
   2  -9   4  207.78    8.70
   2  -9   4  201.38    9.30
   2  -9   4  188.18   28.00
   2   9  -4  200.98    9.30
  -2  -9  -4  199.58    8.20
  -2  -9   4  210.98    9.70
   2   9   4  203.08    9.70
   2  -9  -4  195.48    8.00
   2   9   4  202.08    9.00
  -2   9  -4  200.08   10.80
   2  -9  -4  208.68    8.00
  -2  -9   4  213.18    8.80
  -2   9  -4  201.98    7.60
   2  -9  -4  233.98   12.20
   2  -9  -4  198.48    8.30
   2   9   4  204.48    9.20
  -2   9  -4  195.68    7.60
  -3   9   4   62.89    4.70
   3  -9   4   71.09    5.60
   3  -9   4   70.99    4.90
  -3  -9  -4   71.59    4.00
  -3   9   4   66.59    5.20
   3   9  -4   67.29    5.10
   3   9  -4   72.19    5.00
  -3  -9  -4   64.19    6.70
   3  -9   4   70.79    4.90
   3  -9   4  105.19   19.10
  -3   9   4   70.39    5.70
   3  -9  -4   63.59    3.30
   3  -9  -4   67.69    3.70
   3   9   4   66.29    5.40
   3   9   4   67.99    5.40
   3   9   4   66.69    4.70
   3   9   4   62.19    5.10
  -3   9  -4   65.89    3.20
   3  -9  -4   71.79    3.60
   3   9   4   57.69    4.70
  -3   9  -4   67.39    5.50
  -3  -9   4   68.79    5.30
   3  -9  -4   52.99    5.50
  -3  -9   4   67.69    4.40
  -4   9   4   23.60    4.20
   4   9  -4   27.20    5.50
  -4   9   4   32.00    4.10
  -4  -9  -4   30.90    2.60
   4  -9   4   29.50   16.80
   4   9  -4   28.20    4.30
   4  -9   4   35.60    3.90
   4  -9   4   36.60    3.70
   4  -9   4   37.30    6.30
  -4  -9  -4   29.40    5.70
   4   9  -4   35.10    3.90
  -4   9  -4   43.60    4.40
   4   9   4   29.60    3.40
   4   9   4   34.00    4.10
   4  -9  -4   34.20    4.20
  -4  -9   4   37.50    3.40
  -4   9  -4   34.00    2.10
   4  -9  -4   33.70    2.60
   4   9   4   31.50    3.90
  -4   9  -4   34.90    2.20
  -4  -9   4   32.90    5.50
   4  -9  -4   29.20    2.40
  -4  -9   4   38.30    3.60
   4  -9  -4   33.80    2.50
   4   9   4   38.20    3.70
   5   9  -4   97.69    6.00
   5  -9   4   97.89    5.20
  -5  -9  -4   98.09    8.30
   5  -9   4  102.19    5.40
  -5  -9  -4  103.19    4.30
   5   9  -4   98.69    5.80
  -5   9   4   97.19    6.00
   5  -9   4  105.39    6.10
  -5  -9   4  103.09    6.70
   5  -9  -4  104.09    5.80
   5  -9  -4   99.49    4.00
  -5   9  -4   99.19    4.00
   5   9   4  107.09    6.20
  -5  -9   4  104.19    5.20
   5   9   4  108.29    6.10
  -5   9  -4  101.69    6.20
   5   9   4   98.29    5.30
   6  -9   4   60.89    3.80
   6   9  -4   59.49    3.70
   6   9  -4   63.29    3.90
   6  -9   4   60.69    3.40
   6   9  -4   60.99    4.10
  -6   9   4   63.79    3.90
  -6  -9  -4   67.59    3.00
   6  -9   4   62.39    3.50
   6  -9  -4   64.79    3.70
   6  -9  -4   66.09    3.80
   6   9   4   65.49    3.80
  -6   9  -4   65.59    4.00
  -6   9  -4   64.29    2.50
  -6  -9   4   64.29    3.40
   6   9   4   67.99    3.60
   6   9   4   62.89    3.80
   7   9  -4  198.88    7.40
  -7  -9  -4  196.68    7.10
   7   9  -4  192.48    8.90
   7  -9   4  201.38    7.40
   7  -9  -4  203.58    7.60
   7   9   4  198.58    7.70
  -7   9  -4  206.28    7.80
  -7  -9   4  218.08    7.40
   7   9   4  181.78    8.00
   7   9   4  189.08    7.50
   0  10   4  158.28    7.50
   0 -10   4  149.39    7.50
   0  10   4  150.78    7.60
   0  10  -4  160.68    7.80
   0 -10   4  160.48    8.10
   0 -10  -4  160.78    6.50
   0 -10   4  155.58    7.10
   0 -10  -4  170.68    6.30
   0  10  -4  149.19    5.70
   0  10   4  162.68    8.30
   0  10  -4  145.29    7.80
  -1  10   4   13.40    2.50
   1 -10   4   16.30    2.90
   1 -10   4   17.20    3.40
  -1 -10  -4   14.90    1.70
   1 -10   4   12.70    2.70
  -1  10   4   18.50    3.20
  -1 -10  -4   13.30    1.70
  -1  10   4   10.70    2.30
   1  10  -4   16.50    2.80
   1  10  -4   17.90    3.30
  -1 -10   4   17.70    2.80
  -1 -10   4   14.80    2.20
  -1 -10   4   21.80    3.80
   1 -10  -4   16.10    2.10
   1 -10  -4   11.70    2.10
  -1  10  -4   10.60    3.20
   1  10   4   13.60    2.60
   1 -10  -4   13.00    1.70
   1  10   4   13.10    2.70
  -1  10  -4   14.80    2.60
  -2  10   4  533.05   20.00
   2 -10   4  505.45   18.80
   2 -10   4  515.45   19.50
   2 -10   4  476.75   18.90
   2  10  -4  536.75   19.70
   2  10  -4  522.05   19.70
  -2 -10  -4  526.55   18.30
  -2  10   4  540.15   19.40
   2 -10   4  547.65   20.00
  -2  10   4  513.65   19.20
  -2  10  -4  519.95   17.70
   2 -10  -4  463.15   20.50
  -2  10  -4  528.95   19.50
   2  10   4  537.65   19.50
  -2 -10   4  535.65   20.10
   2  10   4  528.05   20.10
   2 -10  -4  529.75   18.30
  -2 -10   4  498.45   18.90
   2  10   4  528.05   19.20
   2 -10  -4  519.15   18.20
   2 -10  -4  519.55   18.30
  -2  10  -4  495.95   19.70
  -3  10   4   51.89    4.10
   3 -10   4   53.99    4.20
   3  10  -4   46.90    4.40
  -3  10   4   48.70    4.50
  -3 -10  -4   48.90    2.90
   3 -10   4   47.60    4.00
   3 -10   4   54.19    6.50
   3  10  -4   49.70    4.10
   3 -10   4   47.80    4.10
  -3  10  -4   39.80    4.20
  -3 -10   4   47.30    3.70
   3 -10  -4   50.69    3.00
  -3  10  -4   47.90    4.80
   3 -10  -4   55.19    2.80
   3  10   4   53.29    4.70
  -3 -10   4   58.89    3.90
   3 -10  -4   48.90    2.80
   3 -10  -4   53.59    4.80
  -3  10  -4   51.89    2.50
   3  10   4   51.29    4.00
   4  10  -4  104.29    5.50
  -4  10   4   95.79    5.80
  -4 -10  -4  100.59    4.30
  -4  10   4   92.59    5.90
   4  10  -4   99.59    5.80
   4 -10   4   95.89    5.30
   4 -10   4   98.49    5.30
  -4 -10   4   95.39    5.10
  -4  10  -4  101.79    3.80
   4  10   4  101.49    5.80
   4 -10  -4   95.09    4.00
   4 -10  -4   99.89    5.70
   4  10   4   99.69    5.40
  -4 -10   4   90.79    6.50
   4  10   4   77.99    7.40
  -4 -10   4  113.19    6.30
   4 -10  -4   98.89    4.10
  -4  10  -4  100.19    6.10
   4  10   4  101.29    5.20
  -4  10  -4   91.99    7.30
   5 -10   4  126.89    5.70
  -5 -10  -4  133.99    5.10
  -5  10   4  135.89    6.30
   5  10  -4  132.29    6.20
   5 -10   4  126.09    5.70
   5  10  -4  121.59    6.00
   5  10   4  132.29    6.10
   5  10   4  135.19    6.30
   5 -10  -4  130.89    5.90
  -5  10  -4  126.39    6.10
   5 -10  -4  126.19    4.50
   5 -10  -4  124.89    5.90
  -5 -10   4  122.19    5.60
   5  10   4  129.19    5.80
  -6  10   4   27.80    2.50
   6  10  -4   29.60    2.20
   6 -10   4   27.20    2.00
   6  10  -4   27.90    2.80
   6 -10   4   29.00    2.60
  -6 -10  -4   30.50    1.80
  -6 -10   4   27.00    1.90
   6  10   4   28.70    2.20
  -6  10  -4   24.10    2.40
   6  10   4   26.50    2.30
   6  10   4   22.20    2.90
   6 -10  -4   26.90    2.20
   0  11   4  124.99    6.20
   0  11  -4  121.59    6.60
   0  11   4  120.49    6.80
   0 -11  -4  116.29    5.60
   0 -11  -4  126.59    5.00
   0 -11   4  122.99    5.90
   0 -11   4  127.79    6.40
   0 -11  -4  115.59    5.10
   0  11   4  119.29    6.30
   0  11  -4  122.79    6.30
   0 -11   4  115.69   10.30
   1 -11   4  125.49    6.00
   1  11  -4  129.39    6.50
  -1  11   4  131.29    7.10
  -1 -11  -4  128.19    5.30
   1  11  -4  127.89    6.70
   1 -11   4  120.39    6.40
  -1  11   4  125.19    6.50
   1 -11   4  117.69    7.60
  -1 -11  -4  123.49    5.90
  -1  11   4  130.59    6.30
   1 -11  -4  125.99    5.20
   1  11   4  128.59    7.10
   1 -11  -4  123.09    5.10
  -1 -11   4  126.99    7.50
  -1  11  -4  127.29    6.60
   1  11   4  123.79    6.40
   1  11   4  125.49    6.20
  -1 -11   4  125.89    6.00
  -1  11  -4  123.49    6.30
   1 -11  -4  127.99    5.50
  -1 -11   4  126.69    6.60
  -2 -11  -4  121.39    5.90
   2 -11   4  121.29    5.80
   2 -11   4  146.79    7.40
   2 -11   4  131.89    6.50
  -2 -11  -4  125.89    5.20
  -2  11   4  131.59    6.30
   2  11  -4  131.79    6.70
  -2  11   4  127.49    6.50
  -2  11   4  121.69    6.90
   2  11  -4  131.09    6.60
   2 -11   4  107.09    8.30
  -2  11  -4  117.19    7.00
  -2  11  -4  120.09    6.40
  -2 -11   4  124.99    6.00
   2 -11  -4  129.89    5.20
   2 -11  -4  127.19    5.30
   2  11   4  131.89    7.00
  -2 -11   4  130.99    7.30
  -2 -11   4  127.59    6.00
   2  11   4  121.79    6.30
  -2  11  -4  117.39    6.60
   2 -11  -4  128.09    5.20
   3  11  -4  417.46   15.80
  -3 -11  -4  430.26   14.50
   3 -11   4  385.66   14.70
  -3  11   4  438.16   16.10
   3 -11   4  364.16   15.20
   3  11  -4  416.26   15.80
   3 -11   4  415.16   15.60
  -3 -11   4  418.56   15.20
   3 -11  -4  434.76   14.40
   3 -11  -4  419.66   14.30
   3  11   4  427.76   16.20
  -3  11  -4  373.36   15.80
   3  11   4  412.06   15.40
  -3 -11   4  402.16   15.20
  -3  11  -4  397.06   15.50
  -3 -11   4  412.86   16.60
   3 -11  -4  407.36   15.30
  -4  11   4  133.69    6.10
   4  11  -4  111.59    5.70
   4 -11   4  127.39    5.70
   4  11  -4  118.79    5.90
   4 -11   4  125.19    5.50
  -4 -11  -4  124.39    4.90
   4  11   4  118.59    5.40
  -4  11  -4  120.09    6.00
   4  11   4  119.99    5.90
   4 -11  -4  131.19    5.80
  -4 -11   4  119.89    5.30
   4 -11  -4  122.29    4.50
  -4 -11   4  114.09    5.30
   5  11  -4  184.48    7.50
   5 -11   4  186.68    7.20
  -5 -11  -4  181.68    6.70
   5 -11   4  182.18    7.20
   5  11  -4  196.18    8.10
  -5  11   4  187.08    7.60
   5 -11  -4  179.58    7.40
   5  11   4  194.78    7.60
   5  11   4  155.68    7.30
  -5  11  -4  190.28    7.50
   5 -11  -4  179.48    7.30
  -5 -11   4  201.08    7.30
   0  12  -4   36.70    3.70
   0 -12   4   36.70    5.00
   0 -12   4   40.90    6.10
   0  12   4   42.80    4.20
   0 -12  -4   47.10    3.80
   0 -12  -4   43.60    2.40
   0 -12   4   43.40    3.10
   0  12   4   38.20    3.80
  -1 -12  -4  124.49    5.00
   1 -12   4  143.99    7.80
  -1  12   4  128.39    6.00
   1 -12   4  133.09    6.40
   1  12  -4  119.09    6.20
  -1 -12  -4  122.59    5.10
  -1  12   4  129.59    6.80
  -1  12   4  128.19    5.90
  -1  12  -4  118.89    6.00
  -1 -12   4  116.99    5.50
   1  12   4  124.89    6.70
  -1 -12   4  126.89    5.80
   1  12   4  114.09    6.40
  -1 -12   4  116.29    7.70
  -1 -12   4  127.69    6.10
   1 -12  -4  120.39    5.00
  -1  12  -4  120.79    6.20
  -2 -12  -4  147.09    5.60
   2  12  -4  142.19    6.50
   2 -12   4  142.39    5.90
   2  12  -4  140.69    6.60
   2 -12   4  136.99    6.30
  -2  12   4  147.09    6.90
  -2  12   4  141.19    6.50
  -2  12  -4  138.89    6.60
   2 -12  -4  143.89    5.40
  -2 -12   4  124.09    8.10
  -2  12  -4  143.09    7.00
  -2 -12   4  144.09    6.10
   2  12   4  143.49    6.40
   2  12   4  141.09    6.80
  -2  12  -4  130.69    6.90
  -2 -12   4  142.09    6.00
   2 -12  -4  145.39    5.40
   3  12  -4   16.20    2.70
  -3  12   4   13.90    2.40
  -3 -12  -4   19.30    1.60
   3 -12   4   22.30    2.20
   3  12  -4   18.10    2.40
   3 -12   4   14.60    2.00
   3  12   4   18.50    2.00
  -3 -12   4   17.00    2.00
   3 -12  -4   17.20    2.50
   3 -12  -4   12.20    2.20
  -3 -12   4   17.20    1.90
  -3  12  -4   19.90    3.20
   3  12   4   15.70    2.50
   3 -12  -4   16.30    1.30
  -4  12   4   73.89    3.90
   4  12  -4   69.39    3.90
   4 -12   4   75.89    3.60
  -4 -12  -4   72.29    3.00
   4 -12   4   64.59    3.50
   4  12  -4   75.79    3.70
   4 -12  -4   68.49    3.60
  -4 -12   4   65.79    3.70
   4  12   4   75.29    4.00
   4 -12  -4   67.59    4.00
  -4 -12   4   75.29    3.40
  -4  12  -4   59.19    4.20
   5  12  -4   76.39    3.60
   5 -12   4   73.79    3.40
   5 -12   4   75.99    3.40
  -5 -12  -4   73.09    2.90
  -5  12   4   70.49    3.60
   5  12  -4   66.69    3.50
   5 -12  -4   71.09    3.40
  -5 -12   4   80.99    3.40
   5  12   4   75.99    3.50
   0  13   4  315.07   11.90
   0 -13   4  287.17   11.10
   0  13  -4  300.97   11.40
   0 -13   4  301.67   11.30
   0  13   4  302.47   11.30
   0 -13  -4  303.27   10.60
   0 -13  -4  307.07   11.40
   1  13  -4   14.60    2.40
  -1  13   4   19.30    2.40
   1 -13   4   17.80    2.00
   1  13  -4   19.90    3.80
  -1 -13  -4   16.10    1.40
  -1  13   4   17.60    2.40
   1 -13   4   18.20    1.80
   1  13   4   21.10    2.40
   1 -13  -4   19.90    2.40
  -1 -13   4   14.70    1.90
   1  13   4   19.30    2.10
   1 -13  -4   20.30    1.40
  -1 -13   4   17.40    1.80
   1 -13  -4   19.50    1.40
  -1  13  -4   19.70    2.90
   2 -13   4  445.36   15.90
   2  13  -4  433.96   16.10
  -2  13   4  442.06   16.20
  -2 -13  -4  446.06   15.20
   2  13  -4  455.55   15.90
   2 -13   4  424.86   15.40
   2 -13  -4  406.16   14.90
  -2 -13   4  437.66   15.60
   2 -13  -4  444.56   15.00
  -2 -13   4  446.96   15.50
   2 -13  -4  447.36   15.90
   2  13   4  443.46   15.80
   2  13   4  454.85   16.30
   3 -13   4  160.08    6.40
  -3 -13  -4  154.88    6.30
   3  13  -4  158.88    6.50
   3  13  -4  153.68    6.70
  -3  13   4  159.68    6.60
  -3 -13  -4  162.98    5.90
  -3 -13   4  172.78    6.20
   3  13   4  150.78    6.50
   3 -13  -4  164.88    6.50
  -3 -13   4  165.48    6.20
   4  13  -4  193.38    7.20
  -4  13   4  193.48    7.30
   4  13   4  199.38    7.30
  -4 -13   4  179.48    6.90
   0 -14   4   75.89    3.50
   0  14   4   92.49    4.10
   0 -14  -4   76.79    3.50
  -1  14   4   70.49    3.50
  -1 -14  -4   71.99    3.10
   1  14  -4   68.09    3.70
   1 -14   4   64.69    3.30
   1 -14   4   81.29    3.50
  -1 -14  -4   68.49    2.80
   1 -14  -4   67.09    3.70
   1  14   4   66.69    3.40
  -1 -14   4   65.29    3.00
   2  14  -4  219.18    8.10
  -2  14   4  242.28    8.60
   2 -14   4  220.48    8.10
  -2 -14  -4  215.68    7.90
   2 -14  -4  215.68    8.10
   2  14   4  203.58    8.30
  -2 -14   4  216.28    7.90
   2 -14  -4  223.78    7.90
   0   0  -5    0.90    4.10
   0   0   5    0.30    1.30
   0   0  -5   -1.20    2.20
  -1   0   5    1.40    0.80
  -1   0   5    0.20    2.70
  -1   0   5    1.80    2.00
   1   0  -5   -1.80    2.20
  -1   0  -5    7.10    3.50
  -1   0  -5   -1.50    4.10
  -1   0  -5    0.50    2.40
   2   0   5  700.33   24.90
  -2   0  -5  752.82   26.70
  -2   0   5  626.84   30.20
  -2   0  -5  761.72   29.70
  -2   0   5  744.23   29.30
   2   0  -5  691.63   24.30
   2   0  -5  806.02   28.30
  -2   0   5  685.13   24.50
   3   0   5   -1.30    1.30
   3   0  -5    0.10    0.60
  -3   0   5    8.20    5.40
   3   0  -5    0.00    3.70
  -3   0  -5    3.80    2.80
  -3   0  -5    1.00    6.30
   3   0   5    1.10    0.90
  -3   0   5    2.00    4.10
   3   0   5    2.00    1.40
   4   0   5   63.79    4.50
   4   0  -5   61.39    3.00
   4   0   5   54.69    3.60
   4   0  -5   61.59    3.10
   4   0  -5   58.29   10.30
   4   0   5   54.99    4.40
   4   0   5   61.09    3.50
  -4   0   5   44.50   10.80
  -4   0   5   52.29   11.00
  -4   0  -5   42.90   11.80
   4   0   5   51.89    6.10
   5   0  -5  826.42   28.30
  -5   0   5  818.52   29.50
   5   0   5  782.32   30.50
   5   0   5  906.01   29.90
   5   0  -5  795.12   30.00
   5   0   5  869.31   29.50
   5   0   5  854.71   29.90
  -5   0   5  807.92   29.30
   5   0   5  848.12   29.60
  -5   0   5  832.02   27.80
   5   0   5  860.81   29.50
   5   0  -5  848.52   28.30
   5   0  -5  734.43   28.50
   5   0   5  847.82   30.40
   5   0   5  848.22   30.00
  -6   0  -5 1539.15   52.99
   6   0   5 1625.14   54.19
   6   0   5 1608.94   54.19
   6   0   5 1653.23   54.49
   6   0   5 1601.34   54.69
   6   0   5 1640.64   54.09
   6   0   5 1579.64   54.69
   6   0  -5 1561.14   52.49
   6   0  -5 1557.04   54.49
  -6   0   5 1467.95   53.69
   6   0  -5 1493.45   54.59
   7   0   5    0.10    1.60
  -7   0  -5    0.40    1.00
   7   0   5    0.00    1.50
   7   0   5   -0.90    1.50
   7   0  -5    4.20    2.60
   7   0  -5    1.10    1.90
   7   0   5   -0.70    1.60
   7   0   5    0.70    1.60
   8   0   5    2.30    1.20
   8   0   5    1.10    1.20
  -8   0  -5    0.90    0.90
   8   0   5    2.20    1.10
  -8   0  -5    0.30    0.80
   8   0   5    0.60    1.10
   8   0  -5    2.00    1.70
  -8   0  -5    1.60    0.70
   8   0   5   -0.20    1.30
   8   0  -5    0.10    1.40
   9   0   5   -0.10    1.20
   9   0  -5   -0.60    1.10
   0   1   5  429.36   18.10
   0   1   5  428.46   14.80
   0   1  -5  432.46   17.40
   0  -1  -5  430.26   17.50
   0  -1   5  438.36   15.00
   0  -1  -5  397.96   18.70
   1  -1   5 1570.24   53.29
  -1  -1  -5 1617.14   55.49
   1   1  -5 1569.14   58.19
  -1   1   5 1523.95   52.79
  -1   1   5 1661.63   57.09
  -1  -1  -5 1521.65   57.09
   1   1  -5 1609.34   56.09
   1  -1   5 1536.75   55.59
  -1   1  -5 1615.54   55.29
   1   1   5 1554.64   53.19
  -1  -1   5 1603.04   56.89
  -1   1  -5 1617.44   57.59
   1  -1  -5 1462.85   57.99
  -1  -1   5 1701.03   56.69
  -1  -1   5 1619.34   53.19
   1  -1  -5 1572.64   55.99
   2  -1   5 4505.85  153.48
  -2  -1  -5 4997.70  158.28
  -2  -1  -5 4752.62  155.38
   2   1  -5 4452.35  152.78
  -2  -1  -5 4233.88  162.88
  -2   1   5 4635.64  157.68
   2  -1   5 3935.41  154.38
  -2   1   5 4764.92  158.08
   2   1  -5 4968.20  157.08
   2   1   5 4436.76  153.38
   2  -1  -5 4422.56  152.78
  -2   1  -5 4856.21  158.98
  -2  -1   5 4993.30  158.58
  -2   1  -5 4638.34  154.98
   2  -1  -5 4900.01  156.98
  -2  -1   5 4371.96  153.18
   3  -1   5   72.29    6.00
   3  -1   5   65.19    3.50
  -3   1   5   60.79    9.00
   3  -1   5   62.79    3.70
  -3  -1  -5   68.49   11.10
   3   1  -5   72.79    3.20
   3   1  -5   61.99    7.70
   3  -1   5   68.19    4.90
  -3   1  -5   68.79   10.80
  -3  -1   5   63.09    9.80
  -3  -1   5   71.59    9.20
   3  -1  -5   63.79    3.30
   3  -1  -5   67.39    7.40
   3   1   5   66.39    4.00
   3   1   5   64.19    3.50
  -3  -1   5   60.99    3.50
   4  -1   5  110.29    5.60
   4  -1   5  106.89    6.30
   4  -1   5  111.79    6.10
   4   1  -5  118.99    4.80
   4   1  -5  119.29    4.90
  -4   1   5  127.89   24.50
   4  -1   5  125.89    7.70
  -4  -1  -5   90.69   19.40
   4   1  -5  118.49   11.90
   4  -1   5  122.99    5.70
   4  -1   5  128.59    6.60
   4   1  -5  112.69    5.50
   4  -1   5  102.09    9.40
   4   1   5  124.29    5.80
   4  -1  -5  120.89    5.00
  -4   1  -5  108.49   19.10
   4   1   5  121.59    5.70
  -4  -1   5  129.69   13.60
  -4  -1   5  128.79   15.50
  -4  -1   5  113.69    5.60
   4   1   5  116.69    6.30
   4  -1  -5  128.69   11.60
   5  -1   5  393.76   14.70
   5  -1   5  391.56   15.40
   5   1  -5  370.96   13.50
   5   1  -5  394.06   13.50
   5  -1   5  377.56   14.90
   5  -1   5  387.16   14.90
  -5   1   5  385.96   14.90
  -5   1   5  391.36   14.90
   5  -1   5  377.16   17.30
   5   1  -5  394.16   15.50
   5  -1   5  397.66   14.80
   5  -1   5  392.26   15.10
   5  -1   5  370.06   14.80
   5  -1  -5  369.96   15.60
   5   1   5  380.86   14.90
   5   1   5  380.16   15.00
   5  -1  -5  379.06   13.60
   5   1   5  379.86   14.80
  -5  -1   5  390.16   14.60
   5   1   5  402.76   15.40
   5  -1  -5  371.96   13.60
   5   1   5  375.06   14.70
   5   1   5  383.66   14.80
  -5  -1   5  383.06   13.10
   5  -1  -5  375.86   13.60
   6  -1   5  934.11   32.80
   6   1  -5  871.71   30.40
   6  -1   5  904.61   34.20
   6  -1   5  911.51   32.40
   6  -1   5  919.71   32.80
   6  -1   5  931.81   32.30
   6   1  -5  937.61   32.90
   6   1  -5  969.50   32.80
   6  -1   5  914.41   32.20
   6  -1   5  918.61   32.30
   6   1   5  903.11   32.00
  -6   1  -5  891.91   31.10
  -6  -1   5  905.81   30.30
   6   1   5  902.51   32.30
   6   1   5  893.01   32.40
   6   1   5  911.61   32.80
   6  -1  -5  875.51   32.70
   6   1   5  932.01   32.80
  -6  -1   5  885.81   31.90
   6   1   5  885.31   32.20
   6  -1  -5  916.81   30.70
   6  -1  -5  926.21   32.70
  -7  -1  -5   51.19    2.90
   7  -1   5   54.29    4.10
   7  -1   5   51.59    5.20
   7  -1   5   50.49    4.40
   7  -1   5   54.39    4.00
   7  -1   5   49.10    4.10
   7   1  -5   53.69    4.80
   7  -1   5   47.20    3.60
   7   1  -5   58.29    4.50
  -7   1  -5   50.69    2.80
   7   1   5   52.09    4.20
   7   1   5   48.60    3.60
   7  -1  -5   46.80    4.30
   7  -1  -5   53.09    4.90
   7   1   5   52.09    4.10
   7   1   5   55.89    4.00
   7   1   5   52.59    4.30
  -8  -1  -5   46.70    2.30
  -8  -1  -5   43.10    2.40
   8  -1   5   46.60    3.20
   8  -1   5   38.90    2.90
   8  -1   5   48.00    2.90
   8   1  -5   45.20    3.30
   8   1  -5   44.10    3.40
   8  -1   5   41.20    3.30
  -8  -1  -5   47.50    2.50
   8  -1   5   47.60    3.10
   8   1   5   44.40    3.00
   8   1   5   46.10    3.30
   8  -1  -5   39.80    3.50
   8   1   5   39.60    3.00
   8   1   5   46.90    2.90
  -8   1  -5   42.70    2.40
  -8   1  -5   42.20    2.40
  -8   1  -5   42.90    2.30
   8   1   5   40.00    3.00
   8  -1  -5   42.50    3.20
   9  -1   5   28.80    1.90
   9   1  -5   32.70    2.40
   9   1  -5   30.80    2.30
   9  -1   5   30.00    1.90
   9   1   5   31.60    2.00
   9  -1  -5   29.70    2.10
   0  -2  -5  835.92   34.80
   0  -2   5  898.71   30.60
   0   2  -5  938.01   33.50
   0   2   5  915.81   33.80
   0   2   5  866.31   30.20
   0  -2   5  929.91   33.60
  -1   2   5  304.77   14.50
  -1  -2  -5  281.67   14.90
   1   2  -5  294.27   10.20
   1   2  -5  294.17   13.80
   1  -2   5  293.47   10.80
   1   2   5  281.77   10.50
  -1  -2   5  304.77   14.20
  -1  -2   5  288.07   10.70
  -1   2  -5  293.97   15.30
  -1   2  -5  301.87   13.10
   2   2  -5  343.47   11.60
   2  -2   5  318.37   12.30
  -2  -2  -5  302.77   16.70
  -2   2   5  347.37   16.80
  -2  -2  -5  332.67   16.40
   2  -2   5  333.07   12.20
   2  -2   5  330.37   14.50
   2  -2  -5  328.57   11.50
   2  -2  -5  325.37   15.10
  -2  -2   5  343.07   12.10
  -2   2  -5  339.07   14.10
  -2   2  -5  321.47   17.40
   2   2   5  343.87   12.10
  -2  -2   5  320.07   16.70
   3  -2   5    5.60    5.00
   3   2  -5   16.20    4.50
  -3  -2  -5    3.70    7.20
  -3   2   5    3.60    6.10
   3  -2   5    8.30    1.60
   3  -2   5    8.90    1.70
   3   2  -5    6.40    1.10
   3  -2   5   11.90    3.10
   3  -2  -5    6.70    1.20
  -3  -2   5   13.90    5.90
  -3  -2   5    9.80    1.50
   3   2   5    8.90    1.80
   3   2   5    7.50    1.70
  -3   2  -5   10.80    7.80
   3  -2  -5    8.90    1.40
   4   2  -5  343.17   11.70
   4  -2   5  322.07   12.80
   4  -2   5  321.57   12.90
   4   2  -5  345.77   20.90
  -4   2   5  316.97   12.90
   4  -2   5  331.27   12.90
   4  -2   5  325.37   13.00
   4   2  -5  321.47   11.80
   4  -2   5  341.17   16.10
   4  -2   5  340.97   12.80
   4   2  -5  333.67   11.70
  -4  -2   5  337.97   11.30
   4   2   5  327.07   13.50
   4  -2  -5  340.57   12.00
  -4  -2   5  319.87   12.90
   4  -2  -5  333.27   12.20
   4   2   5  294.77   13.20
  -4  -2   5  338.17   12.50
  -4  -2   5  288.97   21.90
  -4  -2   5  310.87   12.60
   4   2   5  347.27   12.80
   4   2   5  311.17   12.80
   4   2   5  347.07   12.80
  -4  -2   5  337.07   21.60
   4  -2  -5  313.27   17.70
   4  -2  -5  339.97   11.80
   5  -2   5  570.74   21.20
   5  -2   5  590.74   21.10
   5  -2   5  574.44   20.80
   5  -2   5  581.94   21.50
   5  -2   5  559.84   24.80
  -5   2   5  533.85   20.80
   5   2  -5  573.94   19.50
   5   2  -5  567.24   21.50
   5  -2   5  584.24   20.90
   5  -2   5  596.84   21.00
   5  -2   5  591.44   20.90
  -5   2  -5  554.64   19.80
   5   2   5  564.74   20.90
  -5  -2   5  546.55   20.60
   5   2   5  549.05   20.80
   5   2   5  587.44   21.50
   5   2   5  590.24   21.20
   5   2   5  552.84   20.90
   5  -2  -5  554.24   21.80
  -5  -2   5  576.04   19.30
   5  -2  -5  564.84   19.70
   5  -2  -5  574.34   19.70
   5   2   5  554.14   21.10
   5  -2  -5  571.04   19.70
   6  -2   5  659.73   24.20
   6  -2   5  655.13   24.40
   6  -2   5  658.83   24.30
   6   2  -5  698.93   25.00
   6  -2   5  678.23   24.90
   6  -2   5  661.83   28.30
   6  -2   5  663.73   24.80
   6   2  -5  647.64   24.50
   6  -2   5  651.13   24.00
   6  -2   5  673.93   24.30
   6   2   5  671.93   24.40
   6  -2  -5  654.93   24.80
   6   2   5  663.73   24.10
  -6  -2   5  662.03   22.40
   6  -2  -5  684.83   24.80
  -6   2  -5  679.83   23.20
   6   2   5  667.53   24.30
   6  -2  -5  678.63   22.80
  -6  -2   5  672.83   24.00
   6   2   5  663.03   24.80
   6   2   5  708.13   24.60
   7  -2   5  132.39    6.90
   7  -2   5  136.99    6.40
   7  -2   5  130.79    6.30
  -7  -2  -5  124.29    5.30
   7  -2   5  136.79    6.50
   7  -2   5  124.49    6.50
   7   2  -5  127.49    6.70
   7   2  -5  123.59    6.90
   7  -2   5  138.29    7.80
  -7   2  -5  139.29    5.70
   7  -2  -5  123.99    6.80
   7   2   5  131.19    6.50
   7   2   5  132.69    6.60
   7   2   5  127.59    6.30
   7  -2  -5  117.69    7.30
  -7   2  -5  135.39    5.30
   7   2   5  126.09    6.40
  -7  -2   5  135.89    6.80
  -7   2  -5  132.29    5.30
   7  -2  -5  128.59    6.80
   7   2   5  132.09    7.00
   8   2  -5   15.60    2.60
  -8  -2  -5   16.60    1.60
   8  -2   5   16.40    2.20
   8  -2   5   14.20    2.20
   8  -2   5   15.70    1.90
   8   2  -5   15.90    2.50
   8  -2   5   15.00    2.50
  -8  -2  -5   15.60    1.90
  -8   2  -5   12.70    1.50
   8  -2  -5   13.60    2.30
   8   2   5   14.10    2.20
   8   2   5   15.50    2.10
   8  -2  -5   14.10    2.50
  -8   2  -5   13.70    1.40
  -8   2  -5   13.40    1.60
   8   2   5   17.20    2.30
   8   2   5   12.90    2.00
   0   3  -5  384.16   16.90
   0  -3  -5  362.96   18.90
   0   3  -5  419.66   18.50
   0   3   5  378.36   16.90
   0  -3   5  384.16   13.90
   0   3  -5  372.96   13.30
   0  -3   5  406.66   17.60
  -1   3   5  105.99    8.10
  -1  -3  -5   94.69   10.40
   1   3  -5  109.19    7.80
   1  -3   5  112.89    4.80
   1  -3   5  101.39    7.50
   1   3  -5  106.69    4.20
   1   3   5  105.59    4.50
  -1   3  -5  116.59    7.60
  -1   3  -5  116.99    9.80
  -1  -3   5  108.19    4.80
  -1   3  -5  107.79    4.20
  -1  -3   5  114.49    8.50
   2  -3   5  659.83   23.30
   2  -3   5  695.83   27.10
   2   3  -5  718.93   22.60
  -2   3   5  647.44   28.10
  -2  -3  -5  620.24   28.40
   2   3  -5  642.34   27.20
   2  -3   5  638.04   23.20
   2   3  -5  656.33   22.60
  -2  -3  -5  643.94   26.90
  -2   3  -5  671.63   25.50
  -2  -3   5  675.33   23.30
  -2   3  -5  710.83   30.20
  -2  -3   5  673.13   28.80
   2  -3  -5  654.23   22.50
   2   3   5  653.23   23.10
  -2   3  -5  652.23   22.40
   3   3  -5  859.41   35.70
  -3  -3  -5  844.32   36.20
   3   3  -5  854.91   30.90
   3  -3   5  945.81   35.00
   3  -3   5  868.51   30.80
   3   3  -5  932.61   30.00
  -3   3   5  839.52   37.70
   3   3  -5  929.41   30.00
   3  -3   5  895.31   30.80
   3  -3  -5  906.51   35.10
   3  -3  -5  900.51   30.00
  -3  -3   5  882.71   30.80
   3   3   5  892.01   30.80
  -3  -3   5  938.31   39.00
   3   3   5  885.01   30.80
  -3   3  -5  840.42   39.50
   3  -3  -5  878.11   30.10
  -3  -3   5  819.52   35.70
   4   3  -5  454.85   16.40
  -4   3   5  428.66   16.30
   4  -3   5  439.76   16.20
  -4   3   5  379.96   16.90
   4  -3   5  422.56   16.10
   4  -3   5  418.06   16.30
   4  -3   5  396.36   19.90
   4   3  -5  420.46   15.30
   4  -3   5  461.05   16.10
   4  -3   5  438.16   16.20
   4   3  -5  421.36   15.00
   4  -3   5  418.96   16.70
   4   3  -5  421.26   22.90
  -4   3   5  447.16   16.50
   4   3  -5  435.96   15.00
   4  -3  -5  423.26   15.40
   4   3   5  431.96   16.30
   4   3   5  413.36   16.90
   4   3   5  419.16   16.60
   4   3   5  438.46   16.20
  -4  -3   5  450.05   16.10
  -4  -3   5  451.25   16.00
  -4   3  -5  426.36   15.20
  -4  -3   5  438.86   26.60
   4   3   5  396.46   16.40
   4  -3  -5  449.56   15.20
   4  -3  -5  438.66   15.10
   5  -3   5  287.87   11.40
   5  -3   5  288.87   11.40
   5  -3   5  291.17   16.60
   5  -3   5  286.27   11.50
   5   3  -5  277.57    9.90
   5  -3   5  286.77   11.50
   5   3  -5  268.87   11.70
   5  -3   5  283.07   11.60
   5  -3   5  267.37   11.60
   5   3  -5  293.57   12.20
   5  -3   5  275.17   11.90
  -5  -3   5  273.57   11.70
   5  -3  -5  265.77   10.20
   5  -3  -5  278.37   11.90
   5   3   5  281.37   11.50
  -5   3  -5  263.77   10.10
   5  -3  -5  273.17   10.20
   5   3   5  291.27   11.50
   5   3   5  277.57   11.90
  -5  -3   5  287.77   11.20
  -5  -3   5  282.67    9.80
   5  -3  -5  284.07   10.30
   5   3   5  269.67   11.60
  -5   3  -5  273.27   10.30
   6  -3   5  332.97   13.40
   6  -3   5  323.37   19.60
   6  -3   5  360.86   13.80
   6  -3   5  360.56   14.30
   6  -3   5  349.07   13.90
   6   3  -5  339.57   14.00
   6  -3   5  341.57   13.60
   6  -3   5  346.17   13.70
   6  -3   5  337.67   14.20
   6   3  -5  350.66   14.40
   6   3   5  365.86   13.90
  -6  -3   5  353.36   13.40
   6  -3  -5  364.56   14.30
  -6   3  -5  348.07   12.50
   6  -3  -5  346.77   12.20
   6   3   5  349.57   14.30
  -6  -3   5  348.47   11.90
   6   3   5  339.27   13.70
   6   3   5  355.56   13.80
  -6   3  -5  333.67   12.50
   7  -3   5   58.79    4.00
   7  -3   5   55.49    4.20
  -7  -3  -5   53.49    3.00
   7  -3   5   53.29    3.80
   7  -3   5   56.19    4.20
   7   3  -5   51.69    4.60
   7   3  -5   53.89    4.70
   7  -3   5   63.29    5.90
   7   3   5   55.69    3.80
   7  -3  -5   57.99    4.50
   7   3   5   57.69    4.40
   7   3   5   58.39    4.10
   7  -3  -5   51.89    4.60
  -7   3  -5   59.59    2.90
   7   3   5   66.29    4.40
  -7   3  -5   56.39    3.40
  -7   3  -5   58.79    2.80
  -8  -3  -5   96.69    4.30
   8   3  -5   96.49    4.80
   8   3  -5   87.09    4.70
   8  -3   5  100.09    4.50
   8  -3   5   92.59    4.80
   8  -3   5   90.09    4.30
   8  -3   5   98.09    4.60
  -8  -3  -5   93.49    4.00
   8   3   5   98.29    4.80
  -8   3  -5   94.39    3.80
   8   3   5   95.39    4.40
   8   3   5   96.99    4.50
   8   3   5   93.89    4.60
  -8   3  -5   97.29    3.80
  -8   3  -5   89.79    4.00
   8  -3  -5   95.89    4.70
   0   4  -5   32.20    6.20
   0   4   5   32.80    6.20
   0   4  -5   39.40    2.00
   0   4  -5   43.80    8.30
   0  -4   5   30.90    6.00
   0  -4   5   35.30    2.30
   0   4   5   42.80    6.00
   0  -4  -5   32.70    7.90
   1  -4   5 2169.18   78.49
   1   4  -5 2194.18   73.09
   1   4  -5 2343.07   78.19
   1  -4   5 2132.29   73.79
  -1   4   5 2270.47   78.19
   1   4  -5 1925.21   80.49
  -1  -4  -5 2107.09   78.39
   1  -4   5 2142.99   73.79
   1  -4  -5 2041.40   72.89
  -1   4  -5 2403.86   80.29
  -1   4  -5 2296.67   77.19
   1   4   5 2345.97   77.59
  -1  -4   5 2155.98   79.19
  -1   4  -5 2132.59   72.99
  -1  -4   5 2265.97   73.89
  -2  -4  -5 1127.79   43.80
   2   4  -5 1157.88   40.60
   2  -4   5 1211.38   40.70
   2   4  -5 1198.78   39.80
   2  -4   5 1223.48   40.60
   2  -4   5 1168.28   45.20
  -2   4   5 1173.98   46.30
   2   4  -5 1197.88   45.40
   2   4  -5 1161.68   39.80
  -2  -4   5 1349.16   48.10
  -2   4  -5 1183.08   39.60
   2   4   5 1033.90   40.60
   2  -4  -5 1166.38   39.70
  -2   4  -5 1151.78   47.70
  -2   4  -5 1210.98   43.50
  -2  -4   5 1241.28   40.70
   2   4   5 1157.78   43.80
   3  -4   5  405.66   15.00
   3   4  -5  399.86   21.40
   3  -4   5  421.16   15.20
   3   4  -5  424.46   14.20
   3   4  -5  394.26   15.30
  -3   4   5  368.86   24.10
   3   4  -5  412.96   14.10
   3  -4   5  415.76   20.00
   3   4   5  397.96   15.00
   3  -4  -5  402.96   14.40
  -3   4  -5  392.86   14.20
  -3   4  -5  408.16   14.00
  -3   4  -5  378.56   26.40
   3  -4  -5  396.76   14.20
   3  -4  -5  418.96   19.90
  -3  -4   5  407.46   15.10
   4  -4   5  420.66   15.70
   4  -4   5  424.96   15.90
   4  -4   5  423.56   15.80
   4  -4   5  404.86   16.30
   4   4  -5  421.46   16.40
   4   4  -5  404.96   24.50
   4  -4   5  411.76   15.50
   4  -4   5  427.76   15.70
   4   4  -5  422.06   14.40
  -4   4   5  434.16   16.00
  -4   4   5  417.86   16.20
  -4   4   5  417.96   15.80
   4   4  -5  405.06   14.70
   4  -4   5  391.26   16.10
   4  -4   5  404.46   15.70
   4  -4   5  412.06   21.00
   4   4  -5  422.96   15.90
   4   4   5  422.56   15.90
  -4  -4   5  406.46   15.40
  -4  -4   5  390.06   15.60
   4  -4  -5  410.16   14.90
   4  -4  -5  416.76   23.20
   4   4   5  399.86   16.00
  -4   4  -5  416.46   14.50
   4   4   5  423.96   15.60
   4   4   5  403.16   16.10
  -4  -4   5  386.96   28.30
  -4   4  -5  418.56   14.60
   4  -4  -5  418.26   14.80
   5  -4   5   63.39   10.30
   5  -4   5   61.69    4.70
   5   4  -5   61.69    5.30
   5  -4   5   55.49    6.70
   5   4  -5   59.49    5.10
   5  -4   5   55.79    4.30
   5   4  -5   60.09    2.90
   5  -4   5   55.09    6.50
   5  -4   5   59.29    4.30
   5   4  -5   64.19    6.20
  -5   4   5   63.69    6.00
  -5  -4   5   64.79    4.90
   5   4   5   58.79    4.30
   5  -4  -5   60.89    3.40
  -5   4  -5   62.89    3.30
   5   4   5   46.50    4.60
   5  -4  -5   60.59    3.30
   5  -4  -5   58.29    3.20
   5   4   5   58.49    4.80
   5  -4  -5   55.09    6.80
  -5  -4   5   65.19    5.60
   5   4   5   69.99    5.50
  -5   4  -5   64.69    3.10
   6   4  -5  232.68   10.40
   6  -4   5  234.48    9.60
   6  -4   5  223.48    9.60
   6  -4   5  202.68   17.50
   6   4  -5  217.38   10.00
   6  -4   5  221.98   10.30
   6   4  -5  227.88   10.30
   6  -4   5  228.68    9.70
   6  -4   5  227.68    9.80
   6  -4   5  238.08    9.60
   6   4  -5  227.38   10.40
  -6   4  -5  226.28    8.50
   6  -4  -5  222.08   10.00
  -6   4  -5  215.58    8.60
  -6   4  -5  226.58    8.40
  -6  -4   5  215.88    7.80
  -6  -4   5  216.28    9.30
   6   4   5  219.78    9.70
  -6  -4   5  213.68   10.60
   6   4   5  218.08    9.70
   6  -4  -5  225.78    8.10
   6   4   5  219.18    9.60
   6   4   5  215.78   10.00
   7  -4   5   75.99    4.50
   7  -4   5   77.09    5.30
  -7  -4  -5   77.09    3.60
   7  -4   5   76.79    4.50
   7   4  -5   78.89    5.30
   7  -4   5   83.09    7.30
   7  -4   5   86.59    6.90
   7  -4   5   69.39    4.30
   7   4  -5   74.49    4.70
  -7  -4  -5   72.09    6.70
  -7   4  -5   79.39    3.50
  -7   4  -5   75.09    3.50
  -7   4  -5   73.19    4.40
  -7  -4   5   68.49    4.10
   7   4   5   75.89    4.40
   7   4   5   84.79    4.80
   7  -4  -5   83.59    5.20
   7   4   5   76.69    5.00
   8   4  -5   81.49    4.10
   8  -4   5   75.29    4.00
   8  -4   5   65.19    4.50
   8  -4   5   76.99    3.80
   8  -4   5   73.29    3.60
  -8  -4  -5   73.39    3.20
   8   4   5   79.49    4.00
   8   4   5   62.79    4.20
   8   4   5   75.19    3.60
  -8   4  -5   70.89    3.10
   8  -4  -5   80.59    3.90
   8   4   5   79.69    3.70
  -8   4  -5   76.69    3.00
   8  -4  -5   67.59    3.90
   0   5  -5  571.84   25.20
   0   5   5  545.15   24.20
   0   5  -5  577.94   20.10
   0  -5   5  581.84   20.90
   0   5  -5  559.84   26.50
   0  -5   5  647.94   27.40
   0   5  -5  602.04   20.10
   0   5   5  604.64   25.00
   1  -5   5 1183.78   44.10
   1   5  -5 1095.19   42.80
   1  -5   5 1109.09   37.90
   1   5  -5 1131.39   37.10
   1   5  -5 1047.10   38.00
   1   5  -5 1150.38   43.50
   1  -5   5 1053.59   37.90
   1   5  -5 1073.79   37.10
  -1   5   5 1106.59   42.80
  -1   5  -5 1054.69   41.80
  -1  -5   5 1131.29   44.80
  -1   5  -5 1153.78   44.90
  -1   5  -5 1036.80   37.10
   1   5   5 1134.89   42.30
  -1   5  -5 1108.69   37.00
  -1  -5   5 1087.89   38.00
   1  -5  -5 1080.09   37.00
   2  -5   5  589.54   21.10
   2   5  -5  582.34   20.20
   2   5  -5  572.84   27.00
   2   5  -5  607.14   20.20
  -2   5   5  590.84   28.50
   2   5  -5  614.44   27.50
   2  -5   5  590.94   21.20
   2   5  -5  634.04   21.40
   2  -5   5  612.64   27.00
  -2  -5   5  694.83   33.50
   2   5   5  550.74   21.00
  -2   5  -5  552.54   25.20
   2   5   5  589.54   25.60
  -2   5  -5  589.44   30.80
   2  -5  -5  552.34   20.20
  -2  -5   5  566.14   21.10
  -2   5  -5  581.84   20.20
  -2   5  -5  575.44   20.20
   2  -5  -5  560.74   20.50
  -3   5   5  618.44   22.70
   3  -5   5  596.84   22.60
   3   5  -5  651.33   21.40
   3  -5   5  641.64   22.60
   3   5  -5  635.04   21.40
   3  -5   5  652.03   29.10
   3   5  -5  653.53   21.40
  -3   5   5  631.24   23.00
   3  -5   5  645.44   22.80
   3  -5   5  637.64   22.70
   3  -5   5  572.44   23.50
  -3   5   5  621.44   22.60
   3  -5   5  637.94   22.80
   3  -5   5  634.04   22.60
   3   5  -5  645.04   29.90
   3   5  -5  644.74   23.00
  -3   5   5  625.84   22.70
   3   5  -5  557.64   23.60
   3   5   5  639.34   22.40
  -3  -5   5  634.54   22.40
  -3  -5   5  649.93   22.70
  -3  -5   5  617.74   22.30
   3   5   5  524.85   34.00
  -3   5  -5  645.14   21.50
  -3  -5   5  548.55   31.20
   3  -5  -5  639.74   21.60
  -3   5  -5  646.54   21.50
   3   5   5  607.04   24.10
   3   5   5  625.14   23.10
  -4   5   5   83.69    7.60
   4  -5   5   79.09    4.80
   4  -5   5   78.19    5.70
   4  -5   5   76.19    4.70
   4  -5   5   76.39    4.80
   4  -5   5   83.69    5.10
   4  -5   5   78.89    5.30
   4   5  -5   74.89    3.50
   4   5  -5   63.59   12.90
  -4   5   5   67.89    6.10
   4  -5   5   72.49    5.20
   4   5  -5   76.59    5.90
   4  -5   5   70.39   10.50
   4   5  -5   76.59    5.10
  -4   5   5   66.49    5.50
   4  -5  -5   79.59    6.20
   4   5   5   72.49    5.20
   4  -5  -5   73.79    3.60
  -4  -5   5   82.29    5.50
   4  -5  -5   73.49    3.80
  -4   5  -5   75.59    3.50
   4  -5  -5   71.89    4.30
  -4  -5   5   73.89    5.00
   4   5   5   72.19    4.70
  -4  -5   5   78.59    4.70
   4   5   5   80.79    5.30
  -4   5  -5   76.19    3.70
   5  -5   5  544.55   20.00
   5  -5   5  534.35   19.90
   5   5  -5  552.74   20.40
   5   5  -5  506.45   20.40
   5   5  -5  505.65   20.10
   5  -5   5  555.24   19.90
   5  -5   5  540.95   20.10
   5  -5   5  530.05   27.40
  -5   5   5  538.15   20.60
   5  -5   5  534.65   20.00
  -5   5   5  548.05   20.30
   5  -5   5  568.14   20.50
   5  -5  -5  533.85   18.80
  -5   5  -5  555.04   18.90
  -5   5  -5  466.35   19.40
   5  -5  -5  559.64   18.80
   5   5   5  514.45   20.10
   5   5   5  553.74   20.70
   5   5   5  554.44   20.10
   5   5   5  559.44   20.10
   5  -5  -5  535.25   18.80
  -5  -5   5  582.64   19.90
  -5   5  -5  546.95   18.90
   5  -5  -5  507.95   20.30
  -5  -5   5  556.34   20.50
   6  -5   5  100.89   15.90
   6  -5   5   98.79    7.10
   6  -5   5  101.69    5.80
   6   5  -5  101.09    6.30
   6   5  -5   96.39    6.40
   6   5  -5   94.59    5.80
   6  -5   5  106.29    5.60
   6  -5   5  112.49    5.70
   6  -5   5   99.69    5.90
   6  -5   5  104.89    5.70
  -6  -5   5  111.19    5.50
   6  -5  -5  107.29    4.30
  -6   5  -5  101.39    4.40
  -6  -5   5  103.79    7.20
  -6   5  -5  107.19    4.50
  -6  -5   5  104.89    3.90
   6   5   5  100.79    6.10
  -6   5  -5  103.49    4.70
   6   5   5  104.69    6.20
   6  -5  -5  106.69    6.30
   6   5   5  108.89    5.80
   6   5   5  107.29    5.70
   7   5  -5  205.68    8.70
   7  -5   5  195.78    7.90
   7   5  -5  202.78    8.30
   7  -5   5  190.38    7.90
  -7  -5  -5  179.68    9.90
  -7  -5  -5  187.28    7.20
   7  -5   5  200.18    8.00
   7  -5   5  187.18    8.10
   7  -5   5  188.98    8.00
   7   5   5  197.78    8.00
   7   5   5  193.38    8.50
   7  -5  -5  190.48    8.20
   7  -5  -5  184.98    8.20
  -7  -5   5  186.58    7.70
   7   5   5  198.78    8.20
  -7   5  -5  197.78    7.50
  -7   5  -5  193.28    7.20
   7   5   5  198.58    8.10
  -7   5  -5  192.08    7.10
   8  -5   5   58.39    2.90
   8  -5   5   57.69    3.30
  -8  -5  -5   57.09    2.70
   8   5  -5   63.19    3.30
  -8  -5  -5   62.19    2.70
   8  -5   5   55.69    3.10
   8   5   5   57.29    3.20
   8  -5  -5   50.69    3.90
  -8   5  -5   63.39    3.40
  -8   5  -5   58.39    2.40
   8   5   5   57.89    3.30
  -8   5  -5   58.49    2.70
   8  -5  -5   63.19    3.20
   8   5   5   55.29    3.30
   8   5   5   60.69    3.10
   0   6  -5  830.12   27.20
   0   6   5  834.72   33.70
   0  -6   5  813.92   35.30
   0   6  -5  683.73   40.50
   0  -6   5  803.02   28.20
   0   6  -5  804.72   35.80
   0   6  -5  814.72   27.20
   1  -6   5  495.55   18.00
  -1   6   5  484.45   23.30
   1   6  -5  491.25   18.10
   1  -6   5  456.85   24.00
   1   6  -5  509.35   17.00
  -1   6   5  444.86   20.00
   1   6  -5  516.95   17.00
   1   6  -5  479.85   24.40
   1   6  -5  457.45   26.30
  -1   6   5  481.15   24.30
  -1   6  -5  497.45   24.10
  -1  -6   5  525.65   18.20
  -1   6  -5  486.65   17.00
  -1   6  -5  476.05   27.40
  -1  -6   5  533.85   25.90
   1  -6  -5  481.85   17.00
  -1   6  -5  487.85   17.00
   1   6   5  504.65   23.40
  -2   6   5  262.97   11.10
  -2   6   5  273.57   11.00
   2  -6   5  258.37   11.20
  -2  -6  -5  270.77   10.80
   2  -6   5  308.77   11.30
  -2   6   5  257.87   11.10
   2  -6   5  269.07   17.10
   2  -6   5  277.27   10.80
  -2   6   5  273.27   11.40
   2   6  -5  272.27    9.70
   2   6  -5  270.07   19.10
   2   6  -5  285.37    9.90
   2   6  -5  284.77    9.80
  -2   6   5  250.17   21.70
   2  -6   5  256.27   10.90
   2   6  -5  266.27   11.30
  -2   6  -5  264.87   18.60
   2   6   5  271.17   17.00
   2  -6  -5  263.77    9.80
  -2  -6   5  279.97   20.60
  -2  -6   5  279.77   11.00
  -2  -6   5  254.07   11.20
   2   6   5  230.68   11.00
  -2  -6   5  280.27   10.70
   2   6   5  264.27   11.60
  -2  -6   5  263.77   10.80
   2  -6  -5  262.77   10.10
  -2   6  -5  284.47   10.50
   2   6   5  253.67   11.00
  -2   6  -5  283.47    9.80
  -3   6   5  207.78   10.30
  -3   6   5  227.48    9.70
   3   6  -5  219.88    9.40
  -3   6   5  222.78    9.50
   3  -6   5  208.08    9.30
   3  -6   5  218.78    9.50
   3   6  -5  211.58    7.90
   3   6  -5  210.88   20.40
   3   6  -5  209.38    7.80
   3  -6   5  223.18    9.30
   3   6  -5  201.38    9.70
   3  -6   5  207.78   16.30
  -3   6   5  208.88    9.60
  -3   6   5  215.38    9.30
   3  -6   5  218.98    9.10
   3  -6   5  205.78    9.20
   3  -6   5  210.08    9.60
   3  -6   5  215.58    9.20
  -3  -6   5  218.58    9.50
   3   6   5  210.38    9.70
  -3   6  -5  219.18    8.10
   3  -6  -5  222.18    8.20
   3  -6  -5  216.48    8.30
  -3   6  -5  205.58    8.40
  -3  -6   5  205.88   23.50
   3   6   5  206.68    9.60
  -3   6  -5  221.58    8.00
  -3  -6   5  207.98    8.90
   3  -6  -5  216.38    9.00
   3   6   5  212.68    9.40
  -3  -6   5  214.68    9.00
   3   6   5  195.48   17.70
   3   6   5  217.78    9.10
   4   6  -5  322.37   11.20
   4  -6   5  297.77   13.00
  -4   6   5  308.37   13.20
   4   6  -5  319.17   13.10
  -4   6   5  327.97   13.20
  -4   6   5  319.17   13.60
   4  -6   5  343.07   12.90
  -4   6   5  335.57   14.70
   4  -6   5  329.57   13.00
   4  -6   5  307.27   20.60
   4   6  -5  280.27   16.30
   4  -6   5  337.57   13.10
   4  -6   5  313.47   14.30
   4  -6   5  324.47   13.10
   4   6  -5  381.26   15.40
   4   6   5  302.17   12.90
  -4   6  -5  322.77   11.80
   4  -6  -5  343.17   12.60
  -4  -6   5  339.57   12.80
  -4  -6   5  313.17   13.20
   4  -6  -5  325.27   11.90
   4  -6  -5  327.57   13.90
   4   6   5  317.37   12.80
   4   6   5  313.27   13.00
   4  -6  -5  322.97   11.80
  -4   6  -5  327.77   11.70
  -4   6  -5  340.57   11.80
  -5   6   5  475.95   18.10
   5   6  -5  475.45   18.20
  -5  -6  -5  468.45   18.50
   5   6  -5  486.95   18.00
   5  -6   5  467.65   18.00
  -5   6   5  473.75   17.80
   5  -6   5  472.55   17.60
   5   6  -5  439.26   17.80
   5  -6   5  462.45   17.50
   5  -6   5  470.25   17.50
   5  -6   5  477.75   17.60
   5  -6   5  450.55   17.50
   5  -6   5  461.05   27.80
   5  -6   5  464.45   17.50
   5   6   5  478.85   17.70
  -5  -6   5  474.95   18.30
   5  -6  -5  466.25   17.90
   5   6   5  462.95   17.60
   5  -6  -5  444.86   16.30
   5   6   5  463.95   18.20
  -5   6  -5  445.46   16.30
   5  -6  -5  472.95   16.30
  -5   6  -5  461.05   16.40
  -5   6  -5  455.75   16.40
  -5  -6   5  459.75   17.30
   5  -6  -5  475.55   16.30
   6  -6   5   33.30    3.70
   6  -6   5   36.00    3.30
   6   6  -5   28.40    4.00
   6  -6   5   30.50    5.60
   6  -6   5   26.10    3.10
  -6   6   5   22.60    4.40
   6   6  -5   22.90    3.50
  -6  -6  -5   22.10    3.80
  -6  -6  -5   30.90    2.80
   6  -6   5   28.30    3.20
   6   6  -5   24.80    3.90
   6   6   5   30.60    3.20
  -6   6  -5   27.60    2.00
  -6  -6   5   40.10    5.60
  -6  -6   5   26.50    3.10
   6   6   5   34.10    3.60
   6  -6  -5   38.30    3.80
  -6   6  -5   27.50    2.30
   6  -6  -5   23.00    4.10
  -6   6  -5   25.10    2.00
   6  -6  -5   30.10    1.90
   7   6  -5  302.67   12.70
  -7  -6  -5  271.97   10.30
   7  -6   5  283.47   10.90
   7  -6   5  282.77   10.90
   7   6  -5  296.17   11.40
   7  -6   5  300.57   11.00
   7  -6   5  290.47   10.90
   7   6  -5  285.87   11.00
   7  -6  -5  292.87   11.20
  -7   6  -5  291.27   11.50
  -7   6  -5  290.97   10.20
  -7  -6   5  290.37   10.80
  -7   6  -5  295.77   10.20
   7   6   5  289.17   11.40
   7   6   5  293.97   11.20
  -7   6  -5  270.47   10.40
   7  -6  -5  297.77   11.20
   7   6   5  297.47   11.10
   8  -6   5   94.89    4.20
   8  -6   5  105.59    4.50
  -8  -6  -5   94.79    3.90
  -8  -6  -5   99.39    4.00
   8   6   5  100.99    4.60
   8   6   5  105.29    4.70
   8  -6  -5  104.69    4.40
   8  -6  -5   99.09    4.30
   8   6   5  110.59    4.40
   0   7   5   26.90    7.90
   0  -7   5   40.60    3.40
   0   7   5   35.90    4.00
   0   7  -5   58.89   10.60
   0   7  -5   33.00    2.70
   0   7   5   35.80    4.70
   0   7  -5   37.50    2.30
   0  -7  -5   37.60    2.50
   0   7   5   33.60    4.70
   0  -7   5   36.20    8.50
   0  -7   5   35.30    4.30
   0   7   5   34.60    3.80
   1   7  -5   61.19    3.00
  -1   7   5   60.69    5.50
   1  -7   5   56.39    4.40
   1  -7   5   59.89    4.10
  -1   7   5   53.99    4.80
   1  -7   5   50.39    6.10
   1  -7   5   53.99    4.60
   1   7  -5   62.59    4.40
   1  -7   5   57.19    5.00
   1   7  -5   48.10   10.20
  -1   7   5   65.29   12.60
   1   7  -5   53.19    3.20
  -1  -7  -5   65.29    4.50
  -1   7   5   56.29    4.80
   1  -7   5   62.79   11.90
  -1   7   5   59.79    5.70
   1   7  -5   63.79    3.00
  -1   7   5   58.89    4.50
  -1  -7   5   64.29    4.30
   1   7   5   49.80    5.10
  -1  -7   5   61.29    5.60
   1  -7  -5   62.99    3.10
   1   7   5   59.79    4.60
  -1   7  -5   62.79    3.00
  -1   7  -5   36.70    9.90
  -1   7  -5   58.89    3.50
   1   7   5   62.59    6.00
  -1  -7   5   68.59    4.00
  -1   7  -5   58.99    3.00
  -1  -7   5   60.39    5.10
   1  -7  -5   66.49    4.10
  -1  -7   5   57.09   13.70
   1   7   5   56.19    9.50
   2  -7   5   86.89    5.50
  -2  -7  -5   87.19    5.60
   2  -7   5   76.39    6.00
   2   7  -5   86.29   17.20
  -2   7   5   87.69    6.30
   2   7  -5   90.09    3.80
   2   7  -5   78.19    5.60
   2  -7   5   88.19    5.40
   2   7  -5   83.69    3.80
   2  -7   5   92.99    5.20
   2  -7   5   76.99    6.40
   2  -7   5   87.29    5.50
   2  -7   5   89.79   13.60
  -2   7   5   86.49    5.50
   2  -7   5   89.79    5.50
  -2   7   5   83.79    5.60
   2   7  -5   87.29    5.10
  -2   7   5   87.69    5.80
   2   7   5   89.39    5.80
  -2   7  -5   90.19    3.90
  -2  -7   5  113.29   20.60
   2   7   5   90.99   15.50
   2   7   5   86.29    5.90
  -2   7  -5   84.09    4.20
  -2  -7   5   84.49    5.10
   2  -7  -5   89.39    4.00
   2  -7  -5   84.79    4.30
  -2   7  -5   84.49    3.80
  -2  -7   5   85.19    5.20
  -2  -7   5   84.19    4.90
   2   7   5   85.59    5.30
   3  -7   5  184.78    8.30
   3   7  -5  176.18    8.60
   3  -7   5  184.78    8.30
   3  -7   5  162.28   17.20
  -3   7   5  182.08    8.50
  -3   7   5  181.98    8.60
  -3   7   5  163.48    8.80
   3  -7   5  169.48    8.10
   3  -7   5  179.88    8.10
  -3  -7  -5  174.68    8.80
   3  -7   5  183.48    8.10
  -3   7   5  181.68    8.20
   3  -7   5  176.78    8.30
   3   7  -5  167.78    8.20
   3   7  -5  171.68    6.50
   3   7   5  170.68    8.00
  -3  -7   5  183.88    7.90
   3   7   5  144.29   23.00
   3  -7  -5  170.28    7.10
  -3   7  -5  168.68    9.30
   3  -7  -5  182.98    7.00
  -3  -7   5  180.38    7.80
   3   7   5  184.38    8.20
  -3   7  -5  184.38    7.00
   3   7   5  156.18    8.40
  -3  -7   5  170.28    8.40
  -3   7  -5  177.38    6.90
   3  -7  -5  169.88    7.60
   3   7   5  185.88    8.80
  -3   7  -5  187.08    6.90
  -4  -7  -5   32.80    5.00
   4   7  -5   31.30    3.80
   4  -7   5   21.50    3.80
   4  -7   5   26.70    3.80
  -4   7   5   29.00    4.80
   4  -7   5   25.60    3.60
   4  -7   5   24.40    4.80
   4  -7   5   27.50    9.80
  -4   7   5   35.60    4.70
   4  -7   5   24.00    3.90
   4  -7   5   26.50    3.40
   4   7  -5   26.90    4.20
  -4   7   5   20.40    3.90
   4   7  -5   25.60    4.60
  -4   7   5   19.40    6.10
   4  -7   5   29.30    3.60
  -4   7  -5   26.40    2.20
   4   7   5   21.90    3.00
  -4  -7   5   20.60    3.70
  -4  -7   5   21.60    3.10
   4   7   5   27.90    4.00
   4   7   5   20.50    3.70
   4  -7  -5   23.70    2.20
  -4   7  -5   30.10    5.00
  -4   7  -5   23.40    1.90
   4  -7  -5   19.00    2.30
  -4  -7   5   24.80    4.00
  -4   7  -5   26.40    2.50
   4   7   5   21.20    3.40
   4  -7  -5   22.00    2.70
   5   7  -5   72.59    6.80
   5  -7   5   80.19    5.20
   5  -7   5  101.09   20.10
   5   7  -5   78.79    5.70
   5  -7   5   67.39    5.00
   5   7  -5   73.49    5.40
  -5   7   5   80.89    5.50
   5  -7   5   74.59    4.80
   5  -7   5   78.29    4.70
   5  -7   5   62.39    5.40
   5  -7   5   71.09    4.90
   5   7   5   68.69    4.80
  -5   7  -5   69.39    3.60
  -5  -7   5   73.69    4.50
  -5   7  -5   74.19    5.70
  -5  -7   5   79.59    6.00
   5  -7  -5   72.89    6.10
   5  -7  -5   77.49    3.60
   5   7   5   76.39    5.30
   5   7   5   68.09    5.80
   5  -7  -5   68.29    4.20
  -5   7  -5   72.69    3.50
   5   7   5   73.49    5.00
   6   7  -5  134.49    6.90
   6  -7   5  160.28    7.00
   6  -7   5  148.79    6.70
  -6  -7  -5  144.79    9.00
  -6   7   5  144.59    7.00
  -6  -7  -5  147.09    6.00
   6  -7   5  153.48    6.90
   6   7   5  160.98    7.50
  -6   7  -5  154.68    5.80
  -6   7  -5  133.09    5.90
   6  -7  -5  149.39    7.30
  -6  -7   5  141.89    8.70
  -6   7  -5  153.38    5.80
   6   7   5  153.58    6.90
  -6  -7   5  163.68    8.20
   6  -7  -5  157.98    7.00
   7  -7   5   21.20    2.00
   7   7  -5   19.90    2.60
   7   7  -5   24.00    3.60
   7   7  -5   23.00    2.50
   7  -7   5   21.60    2.00
  -7  -7  -5   23.10    1.80
   7   7   5   20.60    2.00
   7  -7  -5   24.50    2.70
   7  -7  -5   20.60    2.30
   7   7   5   18.70    2.10
   7   7   5   26.50    3.40
  -7   7  -5   19.30    1.90
  -7   7  -5   23.80    2.50
  -7   7  -5   23.70    1.30
  -7  -7   5   19.00    2.00
   0   8   5   80.39   13.40
   0   8  -5   92.09    4.20
   0   8   5   96.69    5.70
   0   8   5   95.69    6.10
   0   8  -5   95.49    4.20
   0   8   5  107.89    5.70
   0  -8  -5  105.29    7.30
   0   8  -5   94.29    4.30
   0   8  -5   91.89    5.50
   0  -8   5   95.69   17.70
   0  -8   5  104.39    5.60
   0  -8  -5   96.29    4.30
   0  -8   5   89.99    5.70
   0  -8   5   95.09    5.20
   0   8  -5  102.99   20.30
   0   8   5  100.89    6.30
   1   8  -5  417.66   16.10
  -1  -8  -5  406.26   14.60
   1  -8   5  428.96   16.00
  -1   8   5  420.56   15.80
   1   8  -5  403.06   14.40
   1   8  -5  407.46   14.50
   1   8  -5  384.46   28.70
  -1   8   5  412.66   16.40
   1  -8   5  438.36   16.20
  -1   8   5  427.66   16.10
  -1   8   5  422.46   26.20
   1  -8   5  430.06   15.50
   1  -8   5  400.66   15.80
  -1   8   5  413.96   16.10
  -1   8  -5  427.36   14.70
   1   8   5  403.76   16.20
   1   8   5  354.46   25.20
   1   8   5  430.06   16.60
  -1  -8   5  425.26   16.20
  -1  -8   5  415.16   15.40
  -1   8  -5  399.76   14.50
   1   8   5  413.66   16.00
  -1   8  -5  386.86   30.00
  -1  -8   5  445.16   30.20
  -1  -8   5  434.26   16.10
   1  -8  -5  429.46   14.80
  -1  -8   5  402.66   16.80
   1  -8  -5  406.56   15.00
   1   8   5  420.66   15.90
   2   8  -5  928.81   33.00
   2  -8   5  991.70   34.60
   2  -8   5  951.00   34.30
  -2   8   5  998.50   35.10
   2   8  -5 1039.00   35.00
   2  -8   5 1019.40   35.00
  -2  -8  -5  969.90   33.40
   2  -8   5 1058.39   46.30
  -2   8   5  999.80   34.60
  -2   8   5 1003.80   34.60
   2  -8   5  990.30   34.10
   2   8  -5  961.90   35.60
  -2  -8   5  988.10   35.10
   2  -8  -5  999.70   33.70
   2  -8  -5  954.10   33.50
   2   8   5 1079.39   37.80
  -2  -8   5  987.50   34.30
  -2   8  -5  929.81   33.30
   2   8   5  930.51   35.50
  -2  -8   5  906.01   34.60
   2   8   5  975.50   34.40
  -2   8  -5 1007.90   33.40
  -2   8  -5  954.70   33.40
   3   8  -5  103.09    6.00
  -3   8   5  107.99    6.10
  -3   8   5  112.99    6.30
   3  -8   5   97.49    6.20
   3  -8   5  111.59    6.00
  -3   8   5  107.09    6.50
   3   8  -5  105.29    6.30
   3  -8   5   97.49   18.10
  -3  -8  -5  104.49    7.30
   3  -8   5  113.09    6.40
   3  -8   5  111.99    6.10
  -3   8   5  105.19    6.60
   3  -8   5  109.69    6.00
  -3  -8  -5  107.59    4.80
  -3  -8   5  107.39    6.40
   3  -8  -5  106.59    5.20
  -3   8  -5  100.09    7.10
   3   8   5  109.79    6.00
   3  -8  -5  100.59    4.80
   3   8   5  101.79    6.60
   3  -8  -5  100.79    5.80
  -3   8  -5   98.69    5.60
   3   8   5  106.79    6.50
   3   8   5  105.59    6.20
  -3   8  -5  108.39    4.60
  -3   8  -5  103.79    4.60
  -3  -8   5  107.69    5.70
  -3  -8   5  103.69    5.60
   3   8   5   97.19    6.10
   4   8  -5  349.17   13.70
   4   8  -5  335.57   13.70
  -4  -8  -5  314.27   14.40
   4  -8   5  337.07   13.00
   4  -8   5  335.57   13.20
   4  -8   5  318.37   26.70
   4  -8   5  332.77   13.30
  -4   8   5  328.87   13.60
   4  -8   5  330.67   13.20
  -4   8   5  334.07   13.20
   4   8  -5  321.97   13.70
  -4   8   5  330.17   13.70
   4  -8   5  340.67   13.90
  -4  -8   5  342.57   13.10
  -4   8  -5  333.37   12.00
   4  -8  -5  334.87   12.20
   4   8   5  328.97   13.20
  -4  -8   5  339.67   12.90
   4   8   5  350.86   13.40
   4   8   5  328.57   13.10
  -4  -8   5  342.57   14.00
  -4   8  -5  346.97   12.00
  -4   8  -5  327.77   12.00
  -4   8  -5  335.37   13.90
   4  -8  -5  336.17   12.10
   4   8   5  331.07   13.90
   4  -8  -5  348.17   12.20
  -5  -8  -5  204.98    7.80
   5   8  -5  194.68    8.80
   5  -8   5  200.88    8.60
   5  -8   5  200.88    8.50
  -5   8   5  202.98    9.10
  -5  -8  -5  180.08   10.60
   5  -8   5  201.38    8.70
   5   8  -5  199.68    9.00
   5   8  -5  192.78    9.20
   5  -8   5  201.88   10.60
   5  -8   5  200.38    8.60
   5  -8  -5  206.28    7.50
   5   8   5  204.68    8.50
  -5   8  -5  196.58    9.30
   5   8   5  200.18    8.60
   5  -8  -5  197.58    7.30
  -5  -8   5  199.08    8.40
   5  -8  -5  203.68    9.00
  -5   8  -5  206.18    7.40
  -5   8  -5  189.18    7.60
   5   8   5  212.08    9.30
  -5  -8   5  188.68    9.70
  -5   8  -5  205.78    7.40
   5   8   5  207.68    8.70
   6  -8   5  169.08    7.10
  -6  -8  -5  163.68    6.30
   6  -8   5  174.08    6.80
   6   8  -5  164.68    7.40
   6  -8   5  164.98    6.90
   6   8  -5  155.48    7.00
  -6   8   5  167.78    7.10
   6   8  -5  156.38    7.20
  -6   8  -5  157.98    7.30
  -6   8  -5  164.48    6.00
   6   8   5  163.58    7.10
   6   8   5  156.58    7.20
  -6   8  -5  167.28    6.00
  -6  -8   5  163.28    6.80
   6   8   5  169.58    7.00
   6  -8  -5  166.68    7.20
  -7  -8  -5    8.20    1.40
   7   8  -5    5.80    1.50
   7  -8   5    2.80    1.60
   7   8  -5    4.60    2.00
   7   8  -5    1.30    2.10
   7  -8   5    4.30    1.00
  -7   8  -5    5.40    1.20
  -7   8  -5    6.90    0.80
   7   8   5    7.30    1.50
   7  -8  -5    5.70    1.20
  -7  -8   5    6.10    1.30
   7   8   5    6.60    1.10
   7   8   5    5.90    1.60
   0   9   5  463.75   17.70
   0   9   5  468.45   18.30
   0   9   5  482.75   17.70
   0   9  -5  442.56   16.10
   0  -9   5  432.26   34.90
   0  -9  -5  477.35   16.50
   0   9  -5  468.25   16.10
   0  -9   5  470.75   18.00
   0   9  -5  447.36   17.80
   0  -9  -5  456.75   16.70
   0  -9   5  485.35   17.70
   0   9   5  469.15   17.90
   0  -9   5  494.05   17.30
  -1   9   5  554.94   20.10
   1  -9   5  558.54   20.10
   1  -9   5  521.85   20.30
   1   9  -5  537.15   20.40
  -1   9   5  554.14   20.40
  -1   9   5  547.55   20.10
   1   9  -5  531.65   18.40
  -1  -9  -5  510.65   19.10
  -1   9   5  562.74   20.80
   1  -9   5  545.45   35.10
   1  -9   5  520.45   19.50
  -1  -9  -5  549.25   18.90
   1   9  -5  535.45   20.30
   1  -9   5  542.05   20.10
   1   9   5  550.54   20.80
  -1  -9   5  542.35   20.50
  -1  -9   5  539.75   19.60
   1  -9  -5  549.45   19.00
  -1  -9   5  535.35   20.00
  -1  -9   5  533.05   19.60
  -1   9  -5  527.55   18.60
   1  -9  -5  527.85   19.10
  -1   9  -5  509.05   18.50
  -1   9  -5  556.54   20.30
   1   9   5  551.74   20.20
   1   9   5  544.15   19.90
  -2   9   5   72.29    5.20
   2  -9   5   80.19    5.10
   2   9  -5   74.39    5.20
   2   9  -5   86.39    5.70
   2  -9   5   73.19    5.10
   2  -9   5   65.59    4.60
  -2   9   5   77.59    5.30
  -2   9   5   70.49    5.50
  -2  -9  -5   74.19    3.60
   2  -9   5   80.09    5.40
  -2   9   5   72.19    4.90
   2   9  -5   74.39    3.30
   2  -9   5   56.49   15.40
   2  -9  -5   77.39    3.90
   2   9   5   79.99    4.90
  -2   9  -5   76.49    3.60
   2   9   5   76.49    5.50
  -2   9  -5   69.79    4.20
  -2  -9   5   76.69    4.60
  -2  -9   5   73.19    5.40
   2   9   5   75.89    4.90
  -2  -9   5   81.39    4.60
   2  -9  -5   76.69    3.60
  -3   9   5   69.29    4.80
   3   9  -5   70.79    5.00
  -3   9   5   70.69    5.30
  -3   9   5   68.09    5.60
   3  -9   5   69.69    4.60
   3   9  -5   69.69    5.10
   3  -9   5   71.99    5.50
   3  -9   5   65.49    4.70
  -3   9   5   68.69    5.10
   3   9  -5   60.99    6.20
   3   9   5   67.89    4.70
   3   9   5   62.19    5.20
  -3   9  -5   67.09    3.20
  -3   9  -5   60.59    3.50
   3  -9  -5   69.79    5.40
  -3   9  -5   67.99    3.30
  -3   9  -5   57.39    5.70
   3  -9  -5   67.49    3.30
  -3  -9   5   63.89    4.20
   3   9   5   63.99    4.80
  -3  -9   5   66.19    4.20
  -3  -9   5   67.99    5.50
   3  -9  -5   66.89    3.60
   3  -9  -5   62.49    3.80
   4  -9   5    6.70    2.70
  -4  -9  -5    8.70    1.50
   4   9  -5   17.90    3.30
   4  -9   5   10.90    3.80
   4  -9   5   16.90    2.90
   4   9  -5   12.50    2.50
  -4   9   5   12.40    2.40
   4  -9   5   16.60    3.00
   4   9  -5   16.30    2.90
   4  -9  -5   10.30    1.40
  -4   9  -5   15.20    1.60
   4  -9  -5   15.20    1.70
  -4   9  -5   19.80    4.00
  -4  -9   5    9.90    2.70
   4  -9  -5   10.20    1.30
   4   9   5   11.60    2.40
  -4  -9   5   14.70    2.10
   4   9   5   16.60    3.00
   4  -9  -5    9.40    2.70
   4   9   5   11.10    2.30
  -4  -9   5   17.20    2.70
   4   9   5    8.90    2.10
   5  -9   5   47.30    4.00
   5   9  -5   39.70    3.40
   5   9  -5   43.30    4.20
   5  -9   5   35.00    3.10
  -5   9   5   38.90    3.60
   5  -9   5   38.80    3.10
  -5  -9  -5   43.60    2.60
   5   9  -5   45.60    4.10
   5   9   5   42.90    3.30
  -5   9  -5   43.30    3.50
   5  -9  -5   37.40    3.60
  -5  -9   5   47.00    3.80
   5  -9  -5   39.80    2.40
  -5  -9   5   41.30    5.40
   5   9   5   40.00    3.50
  -6  -9  -5  144.29    5.60
   6  -9   5  142.79    6.00
   6   9  -5  149.69    6.30
   6   9  -5  140.89    6.40
   6   9  -5  172.58    7.30
  -6   9   5  145.59    6.30
   6  -9   5  143.29    6.10
  -6  -9   5  148.59    6.00
   6  -9  -5  146.99    6.20
   6   9   5  150.98    6.10
   6  -9  -5  143.49    6.30
  -6   9  -5  147.29    5.20
   6   9   5  146.99    6.40
  -6   9  -5  143.69    6.40
   6   9   5  153.68    6.50
   0  10   5  219.18   10.10
   0 -10   5  221.28   10.10
   0 -10  -5  213.58    8.50
   0  10   5  218.88    9.50
   0 -10   5  225.28    9.10
   0 -10   5  204.18    9.40
   0  10  -5  218.38    9.70
   0  10  -5  221.88    7.80
   0  10   5  225.18    9.40
   0  10  -5  217.38    9.80
   0 -10  -5  217.98    8.30
  -1 -10  -5  596.04   20.40
  -1  10   5  588.54   21.60
   1  10  -5  581.84   21.90
  -1 -10  -5  589.34   20.60
   1 -10   5  604.14   21.70
   1 -10   5  584.64   22.10
  -1  10   5  566.94   21.40
   1  10  -5  578.94   21.80
   1 -10   5  580.04   21.10
  -1  10   5  610.64   22.40
  -1  10  -5  570.84   20.00
   1 -10  -5  547.35   20.60
  -1 -10   5  596.84   22.20
  -1 -10   5  575.24   21.10
   1  10   5  598.34   21.70
  -1  10  -5  585.74   21.80
   1  10   5  586.34   22.30
  -1 -10   5  562.44   21.00
   1  10   5  602.64   21.50
  -1 -10   5  612.94   21.50
   1 -10  -5  596.94   20.60
   1 -10  -5  590.24   20.50
   2 -10   5  187.48    8.40
  -2 -10  -5  187.28    7.00
  -2 -10  -5  183.58    7.30
   2 -10   5  186.98    7.80
  -2  10   5  184.58    8.90
   2  10  -5  179.18    8.60
  -2  10   5  176.38    8.10
   2 -10   5  176.08    8.10
   2 -10   5  162.48   10.60
   2 -10   5  198.38   34.30
  -2  10   5  180.68    8.40
  -2 -10   5  182.58    9.00
   2 -10  -5  146.99   10.30
   2  10   5  185.58    8.40
   2  10   5  189.98    8.20
  -2  10  -5  191.88    7.00
  -2 -10   5  189.58    7.90
   2  10   5  181.18    8.90
  -2 -10   5  185.68    7.90
   2 -10  -5  179.28    7.10
   2 -10  -5  188.98    7.40
   3  10  -5  329.17   13.10
  -3 -10  -5  321.77   11.70
  -3  10   5  324.27   12.80
  -3  10   5  310.77   12.50
   3 -10   5  331.67   12.90
  -3  10   5  325.57   13.30
   3 -10   5  304.87   13.90
   3 -10   5  301.07   12.40
   3  10  -5  327.47   13.00
   3 -10  -5  332.67   13.00
  -3  10  -5  324.17   11.30
   3 -10  -5  322.67   11.70
  -3 -10   5  325.07   12.40
   3 -10  -5  321.57   11.70
  -3 -10   5  324.47   12.40
  -3  10  -5  326.57   13.30
   3  10   5  335.27   12.80
  -3  10  -5  318.17   12.80
   3  10   5  338.97   13.50
  -3 -10   5  334.47   13.80
   3 -10  -5  322.87   11.60
  -4 -10  -5   44.10    2.70
   4 -10   5   51.59    4.20
   4  10  -5   43.20    4.40
  -4  10   5   44.90    3.90
  -4  10   5   39.30    3.40
   4  10  -5   39.40    3.50
  -4 -10   5   49.20    5.30
   4  10   5   51.89    4.40
   4  10   5   55.79    4.90
  -4 -10   5   47.30    3.10
   4 -10  -5   46.60    3.60
  -4 -10   5   55.99    4.20
   4 -10  -5   47.90    2.40
  -4  10  -5   53.09    4.10
   4 -10  -5   47.00    2.70
  -4  10  -5   39.60    4.10
  -5  10   5  102.09    5.00
   5 -10   5   98.09    4.50
   5 -10   5   94.59    4.50
   5  10  -5   94.79    4.80
  -5 -10  -5   99.09    4.10
   5  10  -5   86.89    4.90
   5  10   5   89.59    5.40
  -5  10  -5  102.29    3.50
   5 -10  -5   98.79    3.60
  -5 -10   5  107.99    4.60
   5  10   5  101.89    5.00
  -5  10  -5  103.19    5.10
   5  10   5   96.79    4.70
   5 -10  -5   96.49    4.80
   6  10  -5  158.18    6.70
  -6 -10  -5  157.38    5.80
   6 -10   5  158.98    6.10
  -6  10   5  142.09    6.40
   6  10  -5  160.68    6.30
  -6  10  -5  160.08    6.50
   6 -10  -5  159.98    6.20
   6  10   5  162.88    6.50
   6  10   5  155.78    6.10
   6 -10  -5  159.28    6.20
  -6 -10   5  163.48    6.10
   0 -11   5  173.68    8.70
   0 -11  -5  163.08    6.50
   0 -11  -5  174.58    6.70
   0 -11  -5  176.08    7.10
   0  11  -5  169.08    8.00
   0  11  -5  165.58    7.80
   0  11   5  168.08    7.80
   0 -11   5  155.18    7.60
   0  11   5  174.08    8.40
   0  11   5  165.28    7.50
   0 -11   5  161.78    7.20
   1  11  -5   22.20    2.90
  -1  11   5   12.30    2.20
   1  11  -5   17.90    3.30
  -1 -11  -5   17.50    1.70
   1 -11   5   20.00    2.60
  -1  11   5   15.80    3.30
   1 -11   5   17.90    2.90
  -1 -11  -5   14.30    1.90
  -1  11   5   14.50    2.70
   1 -11   5   16.30    3.30
  -1  11  -5   16.60    3.10
  -1 -11   5   13.40    2.50
   1 -11  -5   19.90    2.70
   1  11   5   19.90    2.90
  -1 -11   5   20.00    2.60
  -1 -11   5   16.20    3.00
   1  11   5   14.40    2.30
   1 -11  -5   13.80    1.70
  -1 -11   5   27.50    4.60
  -1  11  -5   20.50    3.50
   1  11   5   11.70    2.30
   1 -11  -5   14.50    1.80
   2 -11   5   58.79    6.90
  -2  11   5   67.49    5.50
   2 -11   5   69.09    4.60
  -2  11   5   80.79    4.60
  -2 -11  -5   76.19    3.60
   2  11  -5   77.19    4.80
   2  11  -5   88.19    5.20
   2 -11   5   72.59    4.30
  -2  11   5   78.09    5.20
   2 -11   5   74.49    4.60
   2  11   5   76.19    5.10
   2  11   5   75.29    4.70
  -2 -11   5   68.99    5.90
   2 -11  -5   73.99    3.50
  -2 -11   5   77.89    4.40
   2 -11  -5   81.09    3.80
  -2  11  -5   78.09    4.80
  -2 -11   5   75.89    4.30
   2 -11  -5   72.79    3.40
  -3  11   5   93.49    5.00
   3  11  -5   94.89    6.00
  -3 -11  -5   92.19    3.90
   3 -11   5  100.19    5.90
   3 -11   5   94.19    4.50
  -3  11   5   87.99    4.50
   3  11  -5   90.99    5.00
  -3 -11   5   84.49    4.30
  -3 -11   5   78.89    6.20
   3  11   5   84.49    4.70
  -3 -11   5   89.99    4.40
   3 -11  -5   83.59    3.70
   3 -11  -5   79.19    3.70
  -3  11  -5   79.69    5.80
  -3  11  -5   80.19    5.10
   3 -11  -5   85.69    5.10
  -4  11   5   32.10    2.90
   4  11  -5   33.20    2.90
   4 -11   5   25.60    2.50
   4  11  -5   35.50    3.00
  -4 -11  -5   30.70    2.00
   4 -11   5   35.40    2.50
   4  11   5   32.10    2.50
  -4 -11   5   28.60    2.30
  -4 -11   5   32.00    2.40
   4 -11  -5   31.20    2.90
  -4  11  -5   26.30    3.50
   4 -11  -5   35.90    1.70
   5  11  -5   26.10    2.50
   5  11  -5   26.10    2.10
  -5 -11  -5   26.20    1.80
   5 -11   5   25.20    2.00
  -5  11   5   20.70    3.00
   5 -11   5   24.10    1.90
  -5  11  -5   22.50    3.10
  -5 -11   5   24.70    1.80
   5  11   5   26.30    2.20
   5 -11  -5   20.60    2.00
   5 -11  -5   20.10    2.00
   0  12   5  183.28    7.50
   0  12   5  175.18    8.10
   0  12   5  174.08    7.50
   0 -12  -5  184.28    6.70
   0 -12   5  157.18    9.60
   0 -12  -5  168.28    7.60
   0  12  -5  185.78    7.80
   0 -12  -5  176.38    6.70
   0 -12   5  179.08    7.40
   0 -12   5  165.18    7.10
   0  12  -5  173.18    7.60
  -1  12   5  296.27   11.50
   1 -12   5  288.77   10.90
  -1 -12  -5  281.67   10.10
   1  12  -5  278.47   11.10
  -1  12   5  297.27   10.90
   1  12  -5  282.27   11.20
   1 -12   5  284.87   10.60
  -1 -12  -5  282.37   10.10
  -1  12   5  296.67   10.90
  -1 -12   5  281.97   10.70
   1  12   5  277.27   10.90
   1  12   5  276.67   11.40
  -1 -12   5  260.77   13.30
   1 -12  -5  283.47   10.10
  -1 -12   5  266.67   10.70
  -1  12  -5  271.97   11.00
  -1 -12   5  264.97   10.40
  -1  12  -5  278.87   11.00
   1 -12  -5  274.57   10.00
   2 -12   5  150.58    6.50
   2  12  -5  148.89    6.60
  -2 -12  -5  155.08    5.70
  -2  12   5  145.39    6.40
   2  12  -5  150.08    6.80
   2 -12   5  148.89    6.00
  -2  12   5  146.69    6.30
  -2  12   5  162.98    7.00
  -2 -12   5  149.09    6.10
  -2  12  -5  149.59    6.50
   2  12   5  138.19    6.30
   2 -12  -5  152.08    5.60
   2  12   5  144.79    6.80
  -2 -12   5  146.19    6.10
  -2  12  -5  137.99    6.70
   2 -12  -5  150.18    5.60
   3  12  -5   11.00    2.10
  -3  12   5   13.70    2.20
  -3 -12  -5   12.20    1.40
   3 -12   5   11.10    1.80
   3  12  -5    9.70    1.70
   3 -12  -5   13.70    2.20
  -3 -12   5   12.40    1.70
   3  12   5   13.50    2.10
   3 -12  -5   13.20    1.10
  -3  12  -5   13.70    3.00
   3  12   5   12.90    1.80
   3 -12  -5   13.00    1.50
  -3 -12   5    8.90    1.60
  -4 -12  -5  212.28    7.40
   4 -12   5  201.08    7.80
  -4  12   5  201.88    7.90
   4  12  -5  215.48    8.20
   4  12  -5  205.68    7.90
   4 -12   5  198.48    7.60
  -4 -12   5  199.78    7.50
   4 -12  -5  196.28    7.90
  -4 -12   5  206.58    7.60
   4  12   5  198.48    8.00
   0 -13  -5   73.99    3.00
   0  13  -5   73.99    4.20
   0  13  -5   69.59    3.80
   0  13   5   75.69    3.70
   0 -13   5   72.59    3.70
   0  13   5   72.59    4.00
   0 -13  -5   69.79    3.00
   0 -13   5   70.39    3.40
  -1  13   5    2.70    1.30
  -1 -13  -5    1.50    1.00
   1 -13   5    2.80    1.00
  -1  13   5    2.10    1.10
   1  13  -5    4.40    1.50
   1 -13   5    2.40    0.90
   1  13  -5    2.30    1.30
   1 -13  -5    4.00    1.20
   1  13   5    4.40    1.10
   1  13   5    4.70    1.20
  -1  13  -5    5.80    1.50
  -1 -13   5    2.60    0.80
   1 -13  -5    4.50    0.70
  -1  13  -5    2.20    2.30
  -2 -13  -5   92.69    3.70
   2  13  -5   93.29    4.30
   2  13  -5   87.49    4.60
  -2  13   5   93.89    4.50
   2 -13   5   84.89    4.00
   2 -13   5   96.49    4.30
   2  13   5   97.49    4.20
  -2 -13   5   93.59    4.00
   2 -13  -5   97.69    4.30
   2 -13  -5   92.29    3.70
  -2 -13   5   90.49    4.10
   2 -13  -5   95.99    3.50
   2  13   5  102.09    4.60
  -3  13   5   23.20    3.10
   3  13  -5   32.30    2.80
  -3 -13  -5   27.40    1.70
   3  13  -5   27.30    2.10
   3 -13   5   26.20    1.80
   3 -13  -5   29.10    2.00
  -3 -13   5   25.30    1.80
   3  13   5   25.80    2.00
  -3 -13   5   25.30    1.80
   0 -14   5  237.78    8.80
   0  14   5  256.47    9.80
  -1  14   5  523.75   17.40
   1 -14   5  461.85   16.80
   1  14  -5  479.15   17.00
   1 -14   5  483.15   16.90
  -1 -14  -5  519.65   17.00
  -1 -14   5  456.55   16.90
   1  14   5  528.55   17.40
   0   0   6  321.87   11.90
   0   0   6  288.87   12.90
   0   0  -6  349.37   15.00
   1   0   6   56.29    2.90
   1   0  -6   54.89    6.10
  -1   0   6   52.69    2.90
  -1   0  -6   67.49    8.80
  -1   0  -6   54.79    5.80
  -1   0   6   69.09    7.30
  -1   0   6   55.99    5.60
   2   0  -6   46.30    2.30
  -2   0  -6   48.80    9.50
  -2   0  -6   40.30    6.00
   2   0   6   46.80    2.80
   2   0   6   45.50    3.20
   2   0  -6   34.80    6.70
  -2   0   6   47.40    8.70
  -2   0   6   47.90    7.00
   3   0   6 1218.08   41.80
   3   0  -6 1228.58   40.90
  -3   0  -6 1249.28   50.39
   3   0   6 1250.57   41.70
   3   0  -6 1222.88   46.40
  -3   0   6 1150.58   47.50
  -3   0   6 1191.48   48.30
   4   0   6  255.57   10.40
  -4   0   6  244.88   10.30
   4   0   6  251.57   11.10
   4   0   6  243.28   10.50
   4   0  -6  258.27    9.40
  -4   0   6  243.78   10.40
  -4   0   6  252.27   10.70
   4   0   6  257.77   10.50
   4   0   6  255.27   10.50
   4   0  -6  257.07    9.30
   4   0  -6  235.58   17.50
   4   0   6  260.47   10.20
   4   0  -6  255.77    9.60
   5   0  -6  879.31   29.50
   5   0   6  876.41   30.70
   5   0  -6  838.32   31.20
   5   0   6  881.01   30.90
   5   0  -6  850.91   29.50
  -5   0   6  856.01   30.70
  -5   0   6  861.01   30.50
   5   0   6  888.31   30.60
   5   0   6  878.81   31.10
   5   0   6  847.22   31.10
   5   0  -6  869.01   29.60
   5   0   6  878.41   30.80
   6   0  -6   69.89    5.00
   6   0  -6   68.79    3.20
   6   0  -6   68.39    5.70
   6   0   6   69.79    5.10
   6   0   6   68.89    5.00
   6   0   6   66.39    4.80
   6   0   6   60.19    4.60
  -6   0   6   70.29    5.00
   6   0   6   67.39    4.60
   6   0   6   71.89    4.70
   7   0  -6   35.00    3.90
   7   0   6   36.40    3.50
  -7   0  -6   41.20    2.60
   7   0  -6   49.30    4.60
   7   0   6   34.10    3.80
   7   0   6   43.20    3.70
   8   0   6    0.80    1.10
   8   0   6   -1.30    1.10
   8   0  -6    1.80    1.20
   8   0   6    0.30    1.20
  -8   0  -6    1.10    0.80
   8   0   6    1.80    1.00
   8   0  -6    0.10    1.60
   8   0   6    1.90    1.00
  -8   0  -6   -1.80    1.00
  -8   0  -6   -0.10    1.00
   0   1   6  140.59    5.80
   0  -1   6  146.49    5.90
   0  -1  -6  152.18    9.40
   0   1  -6  161.18    9.20
   1   1  -6  303.27   11.00
  -1   1   6  310.57   16.00
  -1  -1  -6  304.27   14.40
   1  -1   6  312.57   12.70
   1   1  -6  319.87   15.10
   1  -1   6  320.07   11.60
  -1  -1  -6  341.27   17.10
  -1  -1   6  310.17   14.80
  -1   1  -6  317.57   17.30
  -1  -1   6  317.17   11.50
   1   1   6  313.67   11.40
   1  -1  -6  312.07   14.90
  -1   1  -6  323.07   14.40
   2   1  -6  728.63   29.50
  -2  -1  -6  741.93   31.70
  -2   1   6  744.63   31.10
   2  -1   6  744.23   26.00
   2  -1   6  726.83   25.60
   2   1  -6  731.23   24.90
  -2  -1  -6  731.13   28.30
   2  -1   6  743.53   25.70
  -2   1  -6  742.53   32.30
  -2  -1   6  810.72   31.20
   2  -1  -6  706.93   24.90
  -2   1  -6  732.13   28.00
   2   1   6  723.73   25.50
  -2  -1   6  724.53   25.30
   2   1   6  688.83   25.50
   2  -1  -6  735.13   29.50
  -2  -1   6  734.03   30.80
   3  -1   6  463.35   16.60
  -3   1   6  444.56   23.50
   3  -1   6  449.95   16.40
   3   1  -6  455.85   15.80
   3   1  -6  455.05   21.70
   3   1  -6  438.96   15.80
   3  -1   6  466.05   17.20
   3  -1   6  442.76   16.60
  -3  -1  -6  464.15   25.20
  -3   1  -6  441.26   26.20
  -3  -1   6  406.86   22.00
  -3  -1   6  445.26   16.20
   3   1   6  458.95   16.50
  -3  -1   6  493.25   24.50
   3  -1  -6  466.35   15.80
   3   1   6  458.25   16.60
   3  -1  -6  460.25   21.40
   3  -1  -6  450.15   15.90
   4  -1   6  555.24   21.20
   4  -1   6  573.44   21.40
   4   1  -6  542.45   27.70
   4  -1   6  594.34   21.60
   4   1  -6  576.34   20.40
   4   1  -6  589.74   20.40
   4  -1   6  574.94   21.30
  -4   1   6  581.64   21.30
   4  -1   6  622.04   21.70
   4  -1   6  572.04   21.90
   4   1  -6  596.94   20.40
  -4   1   6  571.34   21.30
   4  -1   6  606.74   21.30
  -4  -1   6  594.84   21.30
   4   1   6  575.84   21.90
  -4  -1   6  659.93   24.50
   4   1   6  584.84   21.50
  -4  -1   6  549.35   21.50
   4   1   6  601.44   21.30
   4  -1  -6  564.44   20.50
   4  -1  -6  571.74   20.40
   4  -1  -6  619.84   20.50
   4   1   6  617.54   21.60
  -4  -1   6  599.04   29.80
   4  -1  -6  635.84   24.10
   4  -1  -6  592.94   27.80
   4   1   6  581.74   21.30
   4   1   6  574.94   21.40
  -4  -1   6  583.34   21.20
   5   1  -6   62.09    3.30
   5  -1   6   65.79    4.70
   5  -1   6   64.49    4.80
   5   1  -6   61.59    3.40
   5   1  -6   65.09    5.80
   5  -1   6   62.99    4.30
   5  -1   6   66.79    4.60
   5  -1   6   59.99    5.10
  -5   1   6   71.59    4.90
   5  -1   6   65.19    5.00
   5  -1   6   64.09    4.70
  -5   1   6   66.39    4.90
   5   1   6   61.69    4.60
   5   1   6   58.19    4.70
   5  -1  -6   63.49    3.40
   5   1   6   57.89    4.20
   5  -1  -6   51.49    6.20
   5   1   6   57.39    4.80
   5  -1  -6   60.29    3.50
   5   1   6   63.89    4.70
  -5  -1   6   63.19    4.60
   5   1   6   62.59    4.70
   5  -1  -6   58.69    3.30
   6  -1   6  425.86   16.10
   6   1  -6  418.26   16.40
   6  -1   6  434.66   15.90
   6   1  -6  409.36   14.30
  -6   1   6  405.06   15.80
   6  -1   6  435.96   16.30
   6  -1   6  443.86   16.10
   6  -1   6  404.36   16.50
   6   1  -6  411.66   16.60
   6  -1   6  437.76   16.60
   6  -1  -6  415.06   14.50
   6   1   6  387.66   15.90
  -6  -1   6  400.46   15.60
   6  -1  -6  429.96   16.50
   6   1   6  418.06   16.50
   6   1   6  421.06   15.70
   6   1   6  432.16   16.70
  -6   1  -6  408.06   14.90
   6   1   6  417.66   16.00
   6   1   6  411.16   16.10
   6  -1  -6  380.76   16.50
   7  -1   6  282.47   11.80
   7  -1   6  292.37   12.40
   7  -1   6  302.97   12.10
   7  -1   6  292.47   11.90
   7  -1   6  295.47   13.00
   7   1  -6  318.97   12.30
  -7  -1  -6  297.37   11.00
   7   1  -6  309.97   12.60
   7  -1   6  320.77   11.90
   7   1   6  302.97   12.10
  -7  -1   6  301.57   11.60
   7   1   6  308.27   11.90
  -7   1  -6  306.17   11.00
   7  -1  -6  298.07   11.90
   7   1   6  288.07   11.90
  -7   1  -6  309.17   10.90
   7   1   6  317.57   12.60
   7  -1  -6  313.07   12.40
   8  -1   6  117.29    5.20
   8   1  -6  115.79    5.40
   8   1  -6  115.79    5.30
   8  -1   6  115.99    5.10
  -8  -1  -6  106.99    4.60
  -8  -1  -6  108.29    4.70
   8  -1   6  114.09    6.30
   8  -1   6  111.59    4.90
  -8  -1  -6  117.89    4.60
  -8   1  -6  114.39    4.60
   8   1   6  119.79    5.40
   8  -1  -6  111.69    5.30
   8  -1  -6  116.59    5.50
   8   1   6  114.79    5.20
  -8   1  -6  119.49    4.70
   8   1   6  116.19    5.10
  -8   1  -6  114.69    4.50
   8   1   6  112.19    5.20
   0   2  -6  940.91   32.50
   0  -2   6 1012.30   33.30
   0   2  -6  985.50   36.70
   0  -2   6  974.50   36.40
   0   2   6  939.71   32.80
   1   2  -6  398.06   13.90
   1  -2   6  396.26   14.60
   1  -2   6  374.46   14.60
  -1   2   6  408.56   19.10
   1  -2   6  420.96   17.10
   1   2  -6  393.06   18.40
   1  -2  -6  404.26   18.00
  -1   2  -6  371.46   17.40
   1   2   6  385.36   14.30
  -1   2  -6  445.06   20.90
  -1  -2   6  434.86   18.70
  -1  -2   6  410.66   14.50
   2   2  -6 1996.70   67.89
  -2   2   6 1946.91   69.09
  -2  -2  -6 1886.51   68.69
   2  -2   6 1805.52   63.09
   2  -2   6 1866.01   62.99
   2   2  -6 1853.31   62.39
   2  -2   6 1927.71   65.19
   2  -2  -6 1829.82   62.19
   2   2   6 1796.32   62.89
  -2  -2   6 1838.22   73.19
  -2  -2   6 1865.81   68.49
   2   2   6 1837.42   62.89
  -2   2  -6 1706.23   65.09
   2  -2  -6 1926.41   67.39
  -2  -2   6 1849.91   62.89
  -2   2  -6 1931.81   70.59
  -3  -2  -6  353.46   22.90
   3  -2   6  324.27   12.80
   3   2  -6  320.17   12.00
   3  -2   6  345.07   14.80
   3  -2   6  346.97   13.00
  -3   2   6  329.77   21.50
   3   2  -6  397.76   25.80
  -3  -2  -6  329.57   16.60
   3   2  -6  330.47   12.10
  -3  -2   6  354.96   19.40
   3   2   6  340.87   12.80
  -3  -2   6  345.57   12.70
  -3  -2   6  303.17   20.10
   3  -2  -6  339.97   12.20
   3  -2  -6  355.26   12.10
   3   2   6  336.37   12.80
   3  -2  -6  359.06   18.30
  -3   2  -6  299.27   23.00
   4   2  -6  335.77   12.30
  -4   2   6  325.77   13.30
   4  -2   6  348.37   13.50
   4  -2   6  343.47   13.40
  -4   2   6  336.67   13.40
   4  -2   6  343.67   13.30
   4   2  -6  375.36   12.40
  -4   2   6  345.07   15.70
   4   2  -6  341.27   21.10
   4  -2   6  354.76   15.40
   4  -2   6  367.36   13.40
   4   2  -6  359.56   12.30
   4  -2   6  340.57   13.30
   4  -2   6  334.07   14.00
   4  -2   6  346.27   13.50
  -4   2   6  311.57   13.90
   4   2   6  326.57   13.40
  -4  -2   6  338.07   13.20
   4  -2  -6  324.87   12.60
   4  -2  -6  343.47   12.40
  -4  -2   6  329.07   13.40
   4   2   6  341.27   13.90
   4   2   6  351.36   13.50
   4   2   6  327.07   13.50
   4   2   6  367.66   13.30
   4  -2  -6  368.86   12.40
   4   2   6  341.17   13.50
  -4  -2   6  323.57   13.00
  -4  -2   6  354.06   13.50
  -4  -2   6  350.96   22.10
   4  -2  -6  333.27   21.10
   5  -2   6 1040.70   38.60
  -5   2   6 1023.70   38.60
  -5   2   6 1088.39   37.00
   5  -2   6 1060.29   37.20
   5  -2   6 1114.09   39.50
   5  -2   6 1082.69   37.00
   5  -2   6 1047.80   38.40
   5  -2   6 1082.79   37.60
   5   2  -6 1054.39   35.80
   5  -2  -6 1035.30   37.80
  -5  -2   6 1044.60   38.40
   5   2   6 1091.29   37.20
   5   2   6 1030.90   36.80
  -5  -2   6 1084.39   52.59
   5  -2  -6 1061.09   36.10
   5  -2  -6 1044.70   36.00
   5   2   6 1065.29   37.50
   6  -2   6   51.29    4.20
   6   2  -6   46.90    2.50
   6  -2   6   59.79    4.40
   6  -2   6   52.49    4.10
  -6   2   6   55.59    5.20
   6  -2   6   51.49    4.70
   6  -2   6   54.69    4.80
   6  -2   6   51.79    4.00
   6   2  -6   55.59    5.00
   6  -2   6   47.70    4.00
   6   2  -6   53.59    4.80
   6   2   6   55.39    4.40
   6   2   6   51.59    4.50
  -6   2  -6   51.69    2.70
   6  -2  -6   45.30    2.70
   6   2   6   49.60    4.20
  -6   2  -6   45.90    3.30
   6   2   6   58.89    4.30
  -6  -2   6   42.80    4.00
   6  -2  -6   43.60    6.20
   6  -2  -6   48.60    4.60
   6   2   6   48.20    4.40
  -7  -2  -6   16.10    2.20
   7   2  -6   20.30    3.00
   7  -2   6   20.90    3.00
   7  -2   6   19.70    3.60
   7  -2   6   17.70    2.40
   7  -2   6   15.00    2.60
   7   2  -6   19.50    3.70
   7  -2   6   19.60    3.60
   7  -2   6   22.50    3.10
   7   2   6   18.20    2.50
  -7   2  -6   15.00    1.60
   7   2   6   16.30    3.10
   7   2   6   16.80    2.70
  -7   2  -6   18.40    1.80
   7   2   6   20.50    3.20
  -7  -2   6   17.30    2.10
   7   2   6   17.50    3.10
   7  -2  -6   16.30    3.00
   7  -2  -6   14.30    2.40
  -7   2  -6   16.80    1.80
   7  -2  -6   18.80    2.80
   8   2  -6  345.77   12.90
   8  -2   6  346.57   12.70
   8  -2   6  341.17   12.40
  -8  -2  -6  347.87   12.10
   8  -2   6  345.27   12.70
  -8  -2  -6  344.97   12.00
   8   2  -6  345.37   12.60
   8  -2   6  355.06   12.60
   8   2   6  357.26   13.00
   8   2   6  309.07   13.90
   8  -2  -6  347.77   12.80
   8   2   6  349.37   12.60
  -8   2  -6  347.57   11.90
   8   2   6  349.57   12.70
  -8   2  -6  333.17   12.10
   0   3  -6  237.08   13.00
   0  -3   6  229.78   12.70
   0   3  -6  241.18   15.50
   0   3   6  240.08   13.30
   0   3  -6  240.48    8.40
   0  -3   6  237.18    9.10
   0  -3   6  224.48    9.20
   1   3  -6  138.49    6.30
   1  -3   6  131.49    8.60
   1  -3   6  120.29    5.60
   1   3  -6  121.69    9.50
  -1   3   6  135.99   10.70
   1  -3   6  128.89    5.80
   1   3  -6  129.79    5.00
  -1   3  -6  124.59    9.30
  -1  -3   6  136.49    5.70
  -1   3  -6  123.09   12.30
  -1  -3   6  131.19    9.90
  -1   3  -6  127.89    4.90
   1   3   6  133.79    5.40
   2   3  -6  513.25   17.30
   2   3  -6  551.84   23.60
   2  -3   6  497.45   21.10
   2   3  -6  486.75   18.30
   2  -3   6  504.45   18.20
   2   3  -6  487.55   17.40
  -2  -3  -6  500.85   24.30
  -2   3   6  497.75   24.70
   2  -3   6  518.05   18.20
  -2   3  -6  462.35   21.10
  -2   3  -6  476.15   17.10
  -2  -3   6  539.25   24.30
  -2   3  -6  458.55   25.80
   2  -3  -6  518.95   22.80
   2   3   6  488.55   18.10
   2   3   6  508.75   17.90
   2  -3  -6  515.45   17.30
  -2  -3   6  507.55   18.10
   3  -3   6  337.17   13.60
  -3   3   6  335.27   13.40
   3  -3   6  359.46   13.40
   3  -3   6  352.96   13.30
   3  -3   6  340.87   13.60
   3  -3   6  344.17   16.40
   3   3  -6  334.97   12.40
   3  -3   6  341.57   13.40
  -3   3   6  321.87   14.40
   3  -3   6  350.26   13.20
   3   3  -6  361.86   19.60
   3   3  -6  364.76   13.80
   3   3  -6  371.16   12.40
  -3  -3   6  361.46   13.30
  -3  -3   6  346.27   13.30
   3  -3  -6  340.47   12.60
   3   3   6  351.56   13.20
   3  -3  -6  353.76   19.30
   3  -3  -6  349.67   12.40
  -3   3  -6  354.76   12.20
  -3  -3   6  374.16   20.80
   3   3   6  335.27   13.10
   4  -3   6   73.19    6.30
   4  -3   6   93.09    5.40
  -4   3   6   85.79    5.10
   4   3  -6   83.49    4.10
   4  -3   6   80.69    5.10
   4  -3   6   85.09    5.30
   4   3  -6   81.39    4.00
   4  -3   6   93.89    8.30
   4   3  -6   77.39   16.20
   4  -3   6   85.49    4.90
   4  -3   6   85.89    5.10
   4   3  -6   89.49    4.00
   4  -3   6   86.49    5.10
  -4   3   6   86.79    6.30
  -4   3   6   83.89    6.10
  -4   3   6   80.89    5.50
   4   3   6   88.79    5.20
   4  -3  -6   71.69   15.40
   4   3   6   85.49    5.80
   4   3   6   89.19    5.00
   4  -3  -6   84.89    4.80
   4  -3  -6   84.09    4.00
  -4  -3   6   66.79   15.00
   4   3   6   85.49    5.00
  -4  -3   6   93.69    5.00
  -4  -3   6   86.99    5.00
  -4  -3   6   83.09    5.80
  -4   3  -6   84.89    3.70
   4   3   6   78.59    5.90
  -4  -3   6   84.89    5.60
   4  -3  -6   87.89    4.10
   5  -3   6  470.55   29.20
   5   3  -6  560.94   18.90
   5  -3   6  541.05   20.30
   5  -3   6  533.65   20.20
   5  -3   6  578.74   20.20
   5  -3   6  573.34   20.50
   5  -3   6  578.94   20.90
   5  -3   6  535.15   20.80
   5  -3   6  549.74   20.30
   5   3  -6  560.04   21.00
  -5  -3   6  589.04   20.20
  -5   3  -6  555.24   19.10
   5   3   6  542.85   20.40
   5  -3  -6  576.84   19.30
   5   3   6  549.74   20.30
   5  -3  -6  545.85   19.20
   5   3   6  553.74   20.80
   5  -3  -6  549.35   19.20
   5   3   6  550.14   20.30
  -5   3  -6  533.65   19.20
  -5  -3   6  514.35   21.10
   6  -3   6  796.72   29.20
   6  -3   6  791.92   28.60
   6  -3   6  822.72   29.30
   6  -3   6  826.22   29.50
   6  -3   6  820.72   28.50
   6  -3   6  815.32   28.90
   6  -3   6  794.72   28.80
   6   3  -6  801.12   29.40
   6   3  -6  779.02   28.80
   6  -3  -6  799.32   29.20
   6   3   6  820.82   29.30
   6   3   6  832.42   28.90
   6   3   6  799.02   28.80
  -6   3  -6  794.12   27.60
   6   3   6  818.82   29.40
  -6  -3   6  812.32   28.50
   6  -3  -6  795.32   27.50
   7  -3   6  126.69    7.80
   7  -3   6  134.39    5.90
   7   3  -6  122.49    6.30
  -7  -3  -6  130.59    5.40
   7   3  -6  124.39    8.10
   7  -3   6  132.09    6.20
   7  -3  -6  131.89    6.40
   7   3   6  142.89    6.30
   7   3   6  130.09    6.60
   7  -3  -6  125.19    8.40
   7   3   6  147.69    7.20
  -7   3  -6  141.69    5.40
  -7  -3   6  129.39    6.00
  -7   3  -6  142.89    5.40
  -7   3  -6  137.59    5.30
   8  -3   6   34.00    2.20
   8  -3   6   37.20    2.40
   8  -3   6   37.10    2.60
   8   3  -6   31.10    3.10
   8   3  -6   33.20    2.70
  -8  -3  -6   37.50    2.60
   8  -3   6   38.10    3.10
  -8  -3  -6   37.50    2.10
   8   3   6   42.00    2.40
   8   3   6   39.10    2.50
  -8   3  -6   37.60    1.90
   8   3   6   38.90    2.60
  -8   3  -6   34.40    1.80
   8  -3  -6   38.00    2.60
   8   3   6   33.60    2.60
  -8   3  -6   33.90    2.10
   0   4  -6   63.79   10.90
   0  -4   6   69.49    3.60
   0   4  -6   66.69    3.50
   0  -4   6   68.19    7.40
   0   4   6   65.99    8.90
   0   4  -6   76.29    9.10
   1   4  -6   22.50    7.70
  -1   4   6   13.00    6.20
   1   4  -6    9.30    4.80
   1   4  -6   16.00    1.50
   1  -4   6   12.60    2.40
   1  -4   6   15.30    1.80
  -1   4  -6    9.50    5.00
  -1  -4   6   14.80    5.20
  -1  -4   6    9.80    1.50
  -1   4  -6   11.90    7.50
  -1   4  -6   13.30    1.90
   2   4  -6  122.59    5.00
   2   4  -6  128.59   12.20
   2   4  -6  117.69    5.00
   2  -4   6  129.59    9.50
   2  -4   6  125.79    5.90
  -2   4   6  115.09   13.70
   2  -4   6  128.19    5.80
   2   4  -6  131.79    6.40
   2  -4  -6  126.89    5.00
   2   4   6  109.79    6.10
  -2  -4   6  125.79    5.70
  -2   4  -6  123.09    5.50
   2  -4  -6  133.29    7.00
  -2   4  -6  129.59   11.80
   2   4   6  129.09    5.60
  -2   4  -6  130.79    4.90
  -2   4  -6  116.09   17.50
   3  -4   6  456.65   17.30
   3  -4   6  485.45   17.40
   3  -4   6  445.26   17.30
   3  -4   6  463.95   17.50
   3   4  -6  485.05   16.40
  -3   4   6  458.95   17.40
  -3   4   6  462.75   17.50
   3   4  -6  471.65   16.40
  -3   4   6  462.55   17.50
   3  -4   6  471.35   17.60
   3  -4   6  514.75   22.30
   3  -4   6  436.86   17.90
  -3   4   6  465.95   17.80
   3   4  -6  489.65   25.30
   3  -4   6  476.65   17.70
   3   4  -6  489.45   16.40
   3   4  -6  451.35   18.20
   3   4  -6  477.45   17.60
  -3   4  -6  448.96   16.40
   3   4   6  425.66   17.40
   3   4   6  480.35   17.30
   3  -4  -6  447.56   16.40
  -3  -4   6  447.76   17.20
   3   4   6  458.95   18.10
   3   4   6  477.65   17.20
  -3  -4   6  449.36   17.50
  -3  -4   6  491.05   17.50
   3  -4  -6  454.85   23.60
  -3  -4   6  459.35   17.20
  -3  -4   6  472.85   26.00
  -3   4  -6  471.75   16.20
   3  -4  -6  545.85   18.00
   4   4  -6  489.25   19.10
   4   4  -6  527.45   17.80
   4  -4   6  513.25   19.00
   4  -4   6  522.65   24.10
  -4   4   6  494.45   18.90
   4  -4   6  503.15   19.20
   4  -4   6  537.35   19.00
  -4   4   6  523.25   19.40
   4  -4   6  522.55   19.20
  -4   4   6  511.15   19.00
   4   4  -6  511.95   17.70
  -4   4   6  493.85   18.90
   4  -4   6  510.15   18.90
   4   4  -6  506.95   30.70
   4   4  -6  545.95   19.70
   4  -4   6  509.35   19.20
   4  -4   6  512.35   19.00
   4   4   6  483.15   19.30
  -4  -4   6  532.45   18.80
   4  -4  -6  466.15   29.10
   4   4   6  505.75   19.50
  -4  -4   6  514.15   19.10
  -4   4  -6  513.45   17.80
  -4   4  -6  496.95   17.90
  -4  -4   6  466.65   18.60
   4   4   6  520.55   19.00
   4  -4  -6  531.65   18.00
   4   4   6  543.65   19.00
   4  -4  -6  479.25   18.10
   4  -4  -6  537.75   18.10
  -4  -4   6  535.05   33.00
  -5   4   6  264.67   11.50
   5   4  -6  260.87    9.40
  -5   4   6  256.37   11.20
   5  -4   6  275.27   11.20
   5  -4   6  263.97   16.10
   5  -4   6  265.07   11.50
   5  -4   6  282.77   11.10
   5   4  -6  260.67   11.80
   5  -4   6  266.97   11.00
   5  -4   6  270.87   11.30
   5   4  -6  262.87   12.00
   5   4  -6  263.37   11.50
   5  -4   6  276.37   11.00
   5  -4  -6  282.67   11.70
   5   4   6  262.67   11.20
   5  -4  -6  271.37   10.00
   5   4   6  261.97   11.50
  -5  -4   6  249.58   11.40
   5   4   6  268.77   11.10
  -5   4  -6  268.87    9.90
  -5  -4   6  247.38   10.70
  -5   4  -6  273.27    9.90
   5   4   6  273.47   11.10
   5  -4  -6  263.37    9.90
   6  -4   6  175.98    8.80
   6  -4   6  175.28    7.80
   6  -4   6  176.18    7.70
   6  -4   6  169.68    7.80
   6   4  -6  166.68    8.10
   6   4  -6  167.38    8.50
   6  -4   6  166.38    7.60
   6  -4   6  157.38   13.60
   6  -4   6  162.58    7.90
  -6   4  -6  173.58    7.00
   6   4   6  164.88    7.80
   6   4   6  174.78    7.70
  -6   4  -6  170.78    6.60
   6   4   6  162.88    7.90
  -6  -4   6  176.08    7.60
   6  -4  -6  167.58    8.20
   6  -4  -6  165.48    6.40
  -6   4  -6  171.88    6.60
   6   4   6  177.18    8.30
  -7  -4  -6   42.80    6.40
   7  -4   6   43.90    3.10
   7   4  -6   49.99    3.60
   7  -4   6   48.20    3.30
   7  -4   6   42.90    3.30
   7  -4   6   48.00    3.30
   7   4  -6   40.80    3.70
  -7  -4  -6   39.90    2.70
   7  -4   6   45.40    3.00
   7   4   6   41.80    3.30
   7  -4  -6   41.50    3.40
   7   4   6   47.70    3.20
   7  -4  -6   48.40    3.50
  -7   4  -6   46.80    2.40
  -7   4  -6   41.80    2.40
   7   4   6   43.90    3.20
  -7  -4   6   38.60    3.00
   7   4   6   47.20    3.30
  -7   4  -6   43.90    2.40
   8  -4   6   33.50    2.50
   8   4  -6   35.60    2.50
   8  -4   6   38.20    2.20
  -8  -4  -6   34.70    2.60
  -8  -4  -6   30.00    2.10
   8  -4   6   34.20    2.30
   8   4   6   36.30    2.50
   8   4   6   34.00    2.50
   8   4   6   33.70    2.40
  -8   4  -6   32.60    1.60
   8   4   6   35.00    2.20
   8  -4  -6   36.00    2.50
  -8   4  -6   33.40    1.90
   8  -4  -6   31.40    2.80
   0  -5   6  197.18   13.00
   0   5  -6  173.48    6.60
   0   5  -6  168.48    6.50
   0  -5   6  168.18    7.30
   0   5  -6  167.98   16.60
   0   5  -6  151.18   13.40
   1  -5   6  138.89    6.20
   1  -5   6  119.09   10.00
   1   5  -6  121.09   16.10
   1   5  -6  148.29    5.30
   1   5  -6  131.09   12.70
  -1   5   6  130.19   14.70
   1   5  -6  131.49    6.50
   1  -5   6  134.69    6.10
   1   5  -6  134.79    5.30
  -1   5  -6  100.59   16.00
   1  -5  -6  130.39    5.30
  -1   5  -6  116.09   12.70
  -1   5  -6  123.79    5.30
  -1  -5   6  130.79    6.00
  -1  -5   6  137.19   11.80
  -1   5  -6  129.49    5.10
   2  -5   6  480.85   17.30
   2  -5   6  436.46   17.00
   2  -5   6  442.16   17.20
   2   5  -6  492.15   24.70
  -2   5   6  448.56   17.10
  -2   5   6  460.55   17.10
   2  -5   6  465.45   22.50
   2  -5   6  442.66   17.30
   2   5  -6  485.85   17.40
   2  -5   6  485.85   17.10
   2   5  -6  486.45   16.20
  -2   5   6  461.75   17.20
   2  -5   6  477.95   17.50
   2   5  -6  444.56   16.20
  -2   5   6  451.55   17.40
  -2   5  -6  395.86   26.40
   2   5   6  437.86   17.80
   2   5   6  453.15   17.30
  -2  -5   6  452.85   17.00
  -2  -5   6  491.35   17.30
  -2  -5   6  465.95   17.30
   2  -5  -6  467.35   16.20
  -2  -5   6  516.15   25.30
  -2   5  -6  445.36   16.00
   2  -5  -6  454.05   16.50
  -2   5  -6  467.95   16.20
  -2  -5   6  463.85   16.90
   3   5  -6  209.68    9.00
   3   5  -6  179.58   19.20
   3  -5   6  190.78    8.90
   3  -5   6  187.68    8.60
  -3   5   6  210.68    8.80
  -3   5   6  196.38    9.10
   3   5  -6  200.98    7.50
   3  -5   6  218.88   14.10
   3  -5   6  190.98    8.80
   3   5  -6  185.48    9.40
   3  -5   6  193.18    8.50
   3   5  -6  213.78    7.50
   3  -5   6  199.58    8.50
   3  -5   6  200.78    8.90
  -3   5   6  200.08    8.70
   3   5  -6  210.18    7.50
  -3   5   6  177.78    8.70
   3  -5   6  196.58    8.70
   3   5   6  199.68    9.20
  -3  -5   6  197.98    8.50
  -3  -5   6  198.88    8.80
   3  -5  -6  195.68    7.80
  -3  -5   6  204.48    8.50
  -3   5  -6  207.88    7.60
   3   5   6  187.08    9.10
   3   5   6  193.98    8.40
  -3  -5   6  184.28    9.40
  -3   5  -6  188.08    7.40
   3  -5  -6  198.48    7.60
   3   5   6  182.48    9.10
  -3  -5   6  194.88   19.00
   4   5  -6  200.68    7.80
   4  -5   6  199.78   14.50
   4  -5   6  208.68    9.50
  -4   5   6  212.88    9.40
  -4   5   6  211.58    9.40
  -4   5   6  216.08    9.60
   4  -5   6  209.98    9.40
   4  -5   6  208.38    9.40
   4  -5   6  218.78    9.10
   4   5  -6  223.78    9.50
   4   5  -6  212.38    9.90
  -4   5  -6  214.68    8.00
   4  -5  -6  203.08    9.90
   4   5   6  211.58    9.20
  -4  -5   6  216.48    9.50
   4   5   6  205.88    9.00
   4  -5  -6  211.98    8.10
   4  -5  -6  211.58    8.40
  -4  -5   6  200.48    9.00
   4  -5  -6  209.08    8.20
  -4   5  -6  193.78    8.00
  -5   5   6  619.04   23.30
   5  -5   6  642.34   23.70
   5  -5   6  643.24   23.00
   5  -5   6  633.44   23.10
   5  -5   6  605.34   24.50
  -5   5   6  630.24   23.00
   5   5  -6  688.03   23.50
   5  -5   6  665.63   23.20
   5   5  -6  629.54   23.40
   5  -5   6  622.84   22.90
   5   5  -6  641.44   23.80
   5  -5   6  634.04   23.10
   5  -5   6  629.24   29.90
   5  -5  -6  672.83   22.00
   5   5   6  661.03   23.20
  -5   5  -6  665.03   22.00
   5   5   6  612.64   23.10
   5  -5  -6  629.04   23.40
  -5   5  -6  594.54   22.00
  -5  -5   6  635.94   22.80
   5  -5  -6  618.44   21.90
   5   5   6  633.94   23.60
   5  -5  -6  633.74   22.00
   5   5   6  655.93   23.20
  -5   5  -6  616.54   21.90
  -5  -5   6  570.94   23.40
   6   5  -6   57.39    4.90
   6   5  -6   59.49    5.50
   6  -5   6   57.19    4.00
   6  -5   6   51.69    3.70
   6  -5   6   56.69    3.80
   6   5  -6   52.49    5.00
   6  -5   6   52.59    5.60
   6  -5   6   55.99    4.30
   6  -5   6   58.89    4.30
   6   5   6   57.39    4.40
  -6  -5   6   51.79    3.80
   6   5   6   53.49    4.30
   6  -5  -6   49.40    2.70
   6  -5  -6   60.09    4.70
   6   5   6   55.49    3.80
   6   5   6   56.29    4.10
  -6   5  -6   55.69    3.20
  -6   5  -6   52.99    2.80
  -6   5  -6   56.69    2.90
   7   5  -6   45.90    3.50
   7  -5   6   52.79    3.50
   7  -5   6   45.20    2.90
   7  -5   6   48.60    3.20
   7  -5   6   51.29    3.20
   7  -5   6   47.80    3.00
   7   5   6   44.90    3.20
   7  -5  -6   38.70    3.30
   7   5   6   44.90    3.00
   7   5   6   44.30    3.20
  -7  -5   6   43.60    2.90
   7   5   6   41.90    3.40
   7  -5  -6   44.80    3.40
  -7   5  -6   43.30    2.60
  -7   5  -6   46.50    2.40
  -7   5  -6   49.50    2.30
   8  -5   6   15.30    2.20
  -8  -5  -6   14.40    1.90
  -8  -5  -6   14.50    1.40
   8  -5   6   15.30    1.40
   8   5  -6   12.80    1.90
   8  -5  -6   14.20    1.80
   8  -5  -6   13.10    1.70
   8   5   6   14.80    1.70
  -8   5  -6   18.60    1.00
   8   5   6   16.10    2.20
  -8   5  -6   19.80    2.00
   8   5   6   14.50    1.60
   0   6  -6  149.79    7.10
   0   6  -6  159.78   15.60
   0   6   6  156.18    7.40
   0   6  -6  124.79   21.60
   0   6  -6  164.58    6.10
   0  -6   6  164.78    7.00
   0   6   6  156.78    9.90
   0  -6   6  160.78    8.10
   0   6  -6  147.39    7.10
   0   6   6  164.38    7.60
   0   6   6  164.28    8.10
   0  -6   6  147.69    7.70
   0  -6   6  132.59   12.50
   0  -6   6  158.38    7.60
   0  -6   6  169.78    7.60
   1   6  -6  253.27    9.50
   1  -6   6  260.97   10.70
   1  -6   6  256.87   10.80
  -1   6   6  246.68   10.60
   1  -6   6  260.37   10.60
   1  -6   6  264.67   10.40
   1   6  -6  248.98    9.40
   1  -6   6  263.67   16.60
  -1   6   6  249.68   10.70
   1  -6   6  241.98   10.50
   1  -6   6  261.67   10.80
  -1   6   6  256.87   10.90
   1  -6   6  235.78   10.60
  -1   6   6  256.57   10.50
  -1   6   6  227.58   13.60
   1   6  -6  267.67   10.60
   1   6  -6  265.87    9.40
   1   6  -6  239.38   18.40
  -1  -6   6  258.07   10.80
   1  -6  -6  252.27    9.40
   1   6   6  260.87   11.50
  -1  -6   6  230.58   12.40
  -1  -6   6  249.88   10.50
   1   6   6  250.77   11.50
   1   6   6  257.97   10.60
  -1   6  -6  258.07    9.40
  -1   6  -6  256.67   19.20
  -1  -6   6  302.87   18.90
   1   6   6  268.67   16.90
  -1   6  -6  293.27   11.60
  -1  -6   6  273.17   10.40
  -1  -6   6  257.07   10.80
   1   6   6  252.37   10.60
  -1   6  -6  260.57    9.40
   2   6  -6  179.98    6.80
   2  -6   6  173.38   13.90
   2  -6   6  178.68    7.80
  -2   6   6  162.68    9.20
   2   6  -6  179.38    8.10
  -2   6   6  173.38    8.30
   2   6  -6  190.68   19.20
  -2  -6  -6  163.58    8.40
  -2   6   6  175.08    8.10
   2   6  -6  177.88    8.70
   2  -6   6  169.18    7.80
   2  -6   6  200.88    8.20
   2  -6   6  172.48    8.00
   2   6  -6  172.18    6.70
  -2   6   6  173.68    8.00
   2  -6   6  174.38    7.90
   2   6  -6  181.38    6.80
   2  -6   6  158.58    8.20
   2  -6   6  164.48    8.00
  -2   6   6  184.88    8.00
   2  -6   6  165.28    8.00
  -2  -6   6  171.08    8.60
  -2   6  -6  182.98    6.80
  -2  -6   6  176.78    8.00
  -2   6  -6  173.18    6.70
   2   6   6  166.38    8.70
  -2  -6   6  173.88    8.20
  -2  -6   6  187.68   17.70
  -2   6  -6  170.58    7.40
   2  -6  -6  183.88    6.90
   2   6   6  156.68    8.10
   2  -6  -6  181.48    7.70
  -2  -6   6  169.68    7.70
   2   6   6  177.38    8.20
  -2  -6   6  174.58    7.70
   3  -6   6  181.38    8.40
   3  -6   6  178.88   15.00
   3   6  -6  173.38    6.80
   3   6  -6  199.98   24.90
   3  -6   6  185.98    8.20
  -3   6   6  173.28    9.70
  -3   6   6  189.28    8.60
   3  -6   6  181.68    8.10
   3  -6   6  176.48    8.30
   3   6  -6  179.18    8.70
  -3   6   6  176.18    8.20
   3  -6   6  173.18    7.90
   3   6  -6  172.58    6.80
   3  -6   6  184.08    8.40
   3  -6   6  178.28    8.10
  -3   6   6  182.58    8.40
  -3   6   6  175.08    8.10
   3   6  -6  180.28    8.40
   3  -6  -6  179.58    7.20
   3   6   6  165.98    8.50
   3   6   6  173.08    8.60
  -3   6  -6  182.28    7.00
   3   6   6  173.58    8.20
  -3  -6   6  176.78    7.80
  -3  -6   6  184.88    8.40
   3  -6  -6  176.88   21.20
  -3  -6   6  172.18   22.90
   3  -6  -6  174.08    8.10
   3  -6  -6  181.98    7.00
  -3   6  -6  183.38    6.90
  -3  -6   6  182.68    7.90
   3   6   6  175.08    8.00
  -3   6  -6  165.28    7.40
  -4   6   6  528.55   19.40
   4   6  -6  522.05   19.30
   4   6  -6  513.05   17.40
   4  -6   6  501.55   19.40
   4  -6   6  501.25   18.80
   4  -6   6  519.05   26.70
   4  -6   6  496.45   19.00
  -4   6   6  484.05   18.90
   4  -6   6  526.65   19.10
   4   6  -6  520.15   19.30
   4  -6   6  515.25   19.00
   4  -6   6  522.85   18.90
   4  -6   6  517.95   19.00
  -4   6   6  482.85   18.90
   4   6   6  485.75   18.90
   4  -6  -6  510.65   18.00
   4  -6  -6  529.25   19.60
  -4   6  -6  490.45   17.90
   4   6   6  492.95   19.40
   4  -6  -6  488.25   18.00
  -4   6  -6  518.15   17.90
  -4  -6   6  516.15   18.60
   4   6   6  509.65   18.90
  -4  -6   6  522.45   19.50
  -4  -6   6  503.85   18.70
   4   6   6  518.35   18.90
   5  -6   6  224.08    9.80
  -5  -6  -6  203.28    9.90
   5  -6   6  201.88    8.60
   5   6  -6  194.68    9.00
   5  -6   6  172.18   19.60
   5  -6   6  177.88    8.60
   5  -6   6  194.68    8.60
  -5   6   6  195.28    8.80
   5  -6   6  191.08    8.60
   5  -6   6  189.28    8.30
   5   6  -6  192.38    9.20
   5  -6   6  197.08    9.30
   5   6   6  178.68    8.40
   5  -6  -6  192.28    7.60
  -5   6  -6  195.48    7.60
   5  -6  -6  193.68    7.40
   5  -6  -6  186.98    7.40
  -5   6  -6  189.78    7.40
  -5  -6   6  185.98    9.40
  -5   6  -6  195.08    7.50
   5   6   6  192.88    9.00
  -5  -6   6  184.88    8.30
   5  -6  -6  177.58    9.00
   6  -6   6  136.79    6.40
   6   6  -6  131.59    6.70
   6  -6   6  120.49    7.40
   6  -6   6  132.59    6.40
   6  -6   6  147.39    6.50
   6   6  -6  138.79    6.80
   6  -6   6  163.58    7.70
   6  -6   6  125.69    8.40
  -6  -6  -6  148.69    8.80
   6   6  -6  137.39    7.20
  -6   6  -6  134.79    5.70
   6   6   6  137.49    6.90
   6  -6  -6  140.69    6.90
  -6   6  -6  141.59    5.50
   6  -6  -6  121.69    8.70
   6   6   6  143.49    6.40
  -6  -6   6  136.09    6.30
   6   6   6  140.19    6.70
   6  -6  -6  135.49    5.20
  -6   6  -6  136.09    5.50
   7  -6   6  106.69    4.60
   7   6  -6  102.69    5.00
   7  -6   6  105.09    4.60
   7  -6   6  103.89    4.70
   7  -6   6   99.09    4.70
  -7  -6  -6   97.19    4.20
   7  -6  -6  103.89    4.90
  -7   6  -6  101.99    3.90
  -7   6  -6  108.49    4.10
  -7   6  -6   84.49    4.30
   7  -6  -6  102.29    4.80
  -7   6  -6  103.19    5.10
   7   6   6  104.09    4.70
   7   6   6  102.29    5.00
  -7  -6   6  106.99    4.50
   7   6   6  100.89    4.90
   0   7   6  115.39    6.70
   0  -7   6  123.59    7.00
   0   7  -6  126.89    5.30
   0   7  -6  137.39   19.30
   0  -7   6  122.49    7.00
   0  -7  -6  115.49    5.20
   0   7   6  123.99    6.50
   0   7  -6  122.69    5.00
   0   7   6  122.49    6.30
   0  -7   6  122.09    6.00
   0  -7   6  121.89    6.50
   0  -7   6  128.99   14.90
   0  -7   6  122.49    6.30
   0   7   6  114.19    7.00
   1   7  -6  351.06   13.10
  -1   7   6  357.76   14.40
   1  -7   6  357.66   14.10
  -1   7   6  375.56   14.50
   1  -7   6  368.46   14.40
   1  -7   6  383.66   14.00
   1   7  -6  377.96   14.50
   1  -7   6  370.86   14.50
   1   7  -6  380.46   13.20
  -1   7   6  383.46   14.40
   1  -7   6  382.06   14.50
   1   7  -6  349.47   26.00
  -1   7   6  369.66   15.10
   1  -7   6  383.56   22.60
  -1   7   6  383.86   14.70
   1   7  -6  364.36   13.10
   1  -7   6  362.26   14.60
   1   7   6  380.36   14.30
   1   7   6  339.27   22.60
   1   7   6  375.16   15.00
  -1   7  -6  365.36   13.20
  -1  -7   6  368.66   14.00
  -1  -7   6  388.96   14.50
  -1  -7   6  364.06   14.50
  -1  -7   6  372.36   24.70
  -1   7  -6  374.66   13.20
  -1  -7   6  356.86   14.50
  -1   7  -6  357.56   26.30
   1   7   6  350.06   14.60
   1   7   6  363.96   14.40
  -1  -7   6  360.06   14.10
   1  -7  -6  380.16   13.20
  -1   7  -6  380.16   13.30
   2  -7   6  318.57   12.70
   2   7  -6  313.07   11.30
   2   7  -6  300.07   11.30
   2   7  -6  300.27   11.20
   2  -7   6  302.87   20.60
   2  -7   6  313.17   12.30
   2  -7   6  317.97   12.70
   2  -7   6  312.07   12.80
   2   7  -6  321.87   13.10
   2  -7   6  322.17   12.40
  -2   7   6  329.17   12.70
  -2   7   6  311.57   12.60
   2  -7   6  302.87   12.40
  -2   7   6  314.37   12.90
   2   7  -6  328.27   12.90
  -2   7   6  325.97   12.70
  -2  -7   6  311.57   12.90
   2   7   6  278.37   23.80
  -2   7  -6  327.37   11.40
   2   7   6  322.67   12.60
  -2  -7   6  315.07   12.30
   2   7   6  316.47   12.70
   2  -7  -6  317.87   11.50
   2   7   6  327.57   13.30
   2  -7  -6  313.57   11.70
  -2   7  -6  308.47   11.40
  -2  -7   6  323.77   12.30
  -2   7  -6  300.27   11.50
  -2  -7   6  324.37   13.00
   3  -7   6  374.76   14.20
   3  -7   6  368.86   14.10
   3  -7   6  383.36   14.40
   3   7  -6  347.17   14.60
  -3   7   6  369.66   14.30
   3  -7   6  358.06   15.30
  -3  -7  -6  342.77   15.00
   3  -7   6  373.06   14.40
   3   7  -6  363.76   12.80
   3   7  -6  370.76   14.60
  -3   7   6  359.16   14.40
  -3   7   6  382.66   14.80
   3  -7   6  369.96   14.70
   3   7   6  374.06   14.30
  -3   7  -6  362.66   13.10
   3   7   6  356.76   14.20
   3  -7  -6  378.26   13.30
  -3  -7   6  369.26   14.80
  -3  -7   6  372.56   14.00
  -3   7  -6  370.16   13.20
  -3  -7   6  372.16   13.90
  -3   7  -6  363.56   13.10
   3  -7  -6  375.16   13.40
   3   7   6  366.76   14.80
   3  -7  -6  322.67   14.00
   4  -7   6  209.28    8.80
  -4   7   6  201.68    9.10
   4   7  -6  193.78    9.30
  -4   7   6  183.18    8.90
   4  -7   6  198.68    9.30
   4  -7   6  198.38    8.50
  -4   7   6  186.98    9.40
   4  -7   6  199.88    8.90
   4   7  -6  204.48    9.20
   4   7  -6  193.68    9.00
  -4  -7  -6  195.18   10.10
   4  -7   6  192.48    8.80
   4  -7   6  206.68    8.90
   4  -7   6  195.88   20.90
  -4   7   6  195.78    8.80
   4  -7   6  196.98    8.90
   4   7   6  192.68    8.70
  -4  -7   6  182.38    8.30
  -4   7  -6  201.98    7.60
  -4  -7   6  195.48    8.50
  -4   7  -6  198.08    7.50
   4  -7  -6  193.18    7.70
  -4   7  -6  184.38    9.40
  -4   7  -6  182.78    7.50
   4   7   6  199.88    8.80
   4   7   6  191.88    8.70
   4   7   6  194.68    9.20
   4  -7  -6  190.38    7.80
   4  -7  -6  189.78    7.50
  -4  -7   6  206.78    9.50
   5  -7   6  137.09    6.60
   5   7  -6  138.59    6.90
   5  -7   6  136.89    6.80
   5  -7   6  140.29    8.00
   5  -7   6  139.29    6.60
   5  -7   6  142.09    6.80
   5  -7   6  146.59    6.70
  -5  -7  -6  128.29    8.80
   5   7  -6  147.99    7.20
   5  -7   6  133.99    6.90
   5   7  -6  136.39    7.40
  -5   7   6  134.79    8.20
  -5  -7   6  145.09    6.60
   5   7   6  140.69    6.70
   5  -7  -6  130.09    6.30
  -5  -7   6  142.09    8.00
   5   7   6  138.99    7.20
   5  -7  -6  139.69    5.50
  -5   7  -6  140.49    5.60
  -5   7  -6  137.89    7.50
   5  -7  -6  146.59    5.70
   5  -7  -6  139.29    7.70
   5   7   6  138.59    6.50
  -5   7  -6  142.59    5.70
  -5   7  -6  141.49    5.60
   6   7  -6  285.57   11.70
   6  -7   6  289.47   11.20
  -6  -7  -6  291.67   10.70
   6  -7   6  281.87   11.10
   6  -7   6  287.97   11.20
   6   7  -6  287.37   11.50
   6   7  -6  286.37   11.40
   6  -7   6  293.37   11.10
   6  -7  -6  297.17   11.60
   6   7   6  293.07   11.70
   6   7   6  299.17   11.40
  -6   7  -6  302.37   10.40
   6  -7  -6  298.27   10.10
  -6   7  -6  280.67   10.60
  -6   7  -6  305.07   10.50
  -6  -7   6  303.07   11.20
  -6   7  -6  304.77   11.70
   6  -7  -6  292.07   11.40
   6   7   6  305.57   11.30
   7  -7   6   77.39    3.60
   7   7  -6   81.49    4.00
   7  -7   6   81.99    3.60
  -7  -7  -6   79.59    3.60
   7  -7   6   68.79    4.40
   7  -7  -6   78.89    3.80
  -7  -7   6   84.09    3.60
   7   7   6   86.69    4.00
   7  -7  -6   75.79    4.10
   7   7   6   76.89    4.00
  -7   7  -6   77.69    3.40
  -7   7  -6   80.99    4.10
   7   7   6   83.29    3.70
  -7   7  -6   82.59    3.10
   0  -8   6   50.79    4.70
   0   8   6   48.40    4.60
   0   8   6   58.49    5.90
   0  -8   6   48.80    4.20
   0   8  -6   53.29    4.30
   0   8  -6   58.09    3.00
   0   8  -6   54.99    3.10
   0  -8   6   47.40    4.60
   0  -8   6   48.20    5.30
   0  -8  -6   51.49    3.10
   0   8   6   55.49    5.10
   1  -8   6  309.97   12.50
   1   8  -6  311.07   11.40
  -1   8   6  327.27   12.60
  -1   8   6  273.57   14.80
   1  -8   6  313.77   12.90
   1   8  -6  324.77   11.20
   1   8  -6  336.47   13.00
  -1  -8  -6  325.37   11.40
  -1   8   6  330.47   13.00
   1  -8   6  318.87   12.90
   1   8  -6  316.77   11.20
   1  -8   6  315.97   13.00
   1  -8   6  259.67   22.30
   1   8   6  331.47   12.70
  -1  -8   6  335.27   12.80
  -1  -8   6  327.47   12.30
  -1   8  -6  264.67   12.30
  -1  -8   6  290.67   27.00
   1   8   6  322.67   12.90
  -1  -8   6  319.17   12.90
  -1   8  -6  319.37   11.40
  -1  -8   6  304.67   12.20
   1  -8  -6  312.67   11.80
  -1  -8   6  261.37   13.60
   1  -8  -6  324.37   11.50
  -2   8   6  154.08    7.10
   2  -8   6  147.79    7.20
   2  -8   6  131.59    7.60
   2  -8   6  191.28   24.10
  -2   8   6  139.49    7.30
   2   8  -6  140.99    7.30
   2  -8   6  144.19    7.10
  -2  -8  -6  136.39    6.00
   2   8  -6  141.59    7.60
   2  -8   6  134.49    7.30
   2   8  -6  136.79    5.50
  -2   8   6  141.19    7.80
   2  -8   6  151.78    6.90
   2  -8   6  140.19    7.00
  -2   8   6  143.29    7.40
   2  -8  -6  155.48    6.60
  -2  -8   6  137.99    7.40
   2   8   6  141.99    7.80
   2  -8  -6  137.59    6.10
  -2  -8   6  136.99    7.60
  -2   8  -6  147.19    5.80
  -2  -8   6  144.09    6.80
  -2  -8   6  144.69    6.70
  -2   8  -6  141.79    5.80
   2   8   6  142.39    7.10
  -2   8  -6  144.19    5.90
   2   8   6  142.59    7.20
   3  -8   6  277.37   24.20
   3   8  -6  290.37   10.50
   3  -8   6  307.07   12.80
   3   8  -6  316.17   12.70
  -3   8   6  316.97   12.30
   3  -8   6  285.87   12.40
  -3   8   6  299.87   12.70
  -3  -8  -6  313.07   11.00
   3  -8   6  294.87   12.20
  -3   8   6  300.57   12.60
  -3   8   6  300.07   12.30
   3  -8   6  308.17   12.30
   3   8  -6  323.37   12.80
   3  -8   6  296.37   12.10
   3  -8   6  288.87   11.90
   3  -8  -6  296.07   11.30
  -3   8  -6  298.97   11.00
   3   8   6  293.47   12.70
   3   8   6  296.37   12.10
   3   8   6  276.17   12.00
   3  -8  -6  311.97   11.20
  -3   8  -6  314.27   11.10
  -3  -8   6  314.17   11.90
  -3  -8   6  301.47   11.90
  -3   8  -6  310.47   11.00
   3  -8  -6  311.27   11.30
  -3  -8   6  312.37   12.90
  -4   8   6  161.48    8.20
   4  -8   6  181.88    7.80
  -4   8   6  167.88    7.90
   4   8  -6  167.08    8.50
   4  -8   6  183.98    8.00
   4  -8   6  160.78   20.80
   4   8  -6  179.88    8.10
  -4   8   6  173.68    8.40
   4   8  -6  185.18    8.40
  -4   8   6  173.68    8.20
   4  -8   6  157.68    8.80
   4  -8   6  168.88    7.80
   4  -8   6  162.28    8.20
   4  -8   6  168.78    7.60
   4  -8  -6  171.38    6.90
   4   8   6  177.28    7.80
  -4   8  -6  179.78    6.70
  -4   8  -6  165.58    6.60
  -4   8  -6  154.48    8.50
   4  -8  -6  173.28    6.80
  -4  -8   6  175.98    7.70
   4   8   6  171.18    8.30
   4  -8  -6  175.48    6.80
  -4  -8   6  187.48    7.60
  -4   8  -6  173.38    6.70
   4   8   6  176.78    7.90
   4   8   6  162.68    7.80
   5  -8   6  137.69    7.50
   5   8  -6  132.59    7.60
  -5  -8  -6  115.39   13.70
   5  -8   6  119.39    8.50
  -5   8   6  131.99    6.60
   5  -8   6  143.29    6.50
   5   8  -6  135.79    6.60
   5   8  -6  139.29    9.90
   5  -8   6  138.69    6.80
   5  -8   6  143.19    6.80
   5  -8  -6  133.79    5.20
   5   8   6  133.19    6.20
  -5   8  -6  135.59    5.30
  -5  -8   6  144.59    6.40
   5   8   6  139.19    7.00
   5   8   6  130.49    6.00
   5  -8  -6  142.99    6.90
  -5   8  -6  130.79    5.30
  -5   8  -6  128.19    6.70
   5   8   6  132.29    6.20
  -5  -8   6  117.49    7.80
   5  -8  -6  135.99    5.30
  -5   8  -6  132.39    5.40
   6  -8   6    2.50    1.10
   6   8  -6    3.20    1.40
   6   8  -6    4.40    1.60
  -6  -8  -6    3.20    1.10
   6  -8   6    4.90    1.10
   6  -8   6    4.80    1.50
  -6   8  -6    3.00    1.40
   6   8   6    2.90    1.40
   6   8   6    1.40    2.40
  -6   8  -6    2.30    0.60
   6  -8  -6    3.30    1.40
   6   8   6    2.40    1.10
  -6  -8   6    2.70    1.00
   7  -8   6   84.79    3.80
   7  -8   6  100.89    4.00
   7   8  -6   86.49    4.10
   7   8   6  101.49    4.90
  -7  -8   6   85.99    3.70
   7   8   6   91.19    3.90
  -7   8  -6   81.99    4.20
  -7   8  -6   85.59    3.10
   7  -8  -6   87.59    4.40
   0  -9   6   31.60    3.80
   0  -9  -6   25.50    3.40
   0  -9   6   23.80    3.10
   0  -9  -6   26.00    2.20
   0   9  -6   27.70    2.10
   0   9  -6   31.30    3.70
   0  -9   6   34.60    3.90
   0   9   6   27.50    3.90
   0   9   6   29.00    4.00
   0   9   6   27.80    3.60
   0   9   6   27.00    3.60
   0   9  -6   30.60    2.30
   0  -9   6   43.10   16.70
   1  -9   6  303.77   12.70
   1  -9   6  305.97   12.90
  -1   9   6  327.07   13.30
   1   9  -6  338.07   13.40
   1   9  -6  331.77   11.50
   1   9  -6  316.27   13.30
  -1  -9  -6  330.57   11.80
  -1   9   6  328.27   13.60
   1  -9   6  338.27   13.50
  -1   9   6  334.37   13.00
   1  -9   6  328.67   12.60
  -1   9   6  323.47   13.10
   1  -9   6  283.27   28.40
  -1  -9   6  307.97   12.60
   1  -9  -6  323.67   12.10
   1   9   6  336.57   12.90
  -1   9  -6  337.57   13.30
  -1   9  -6  321.87   11.70
  -1  -9   6  325.67   13.00
   1   9   6  316.57   13.50
   1   9   6  317.67   13.00
  -1  -9   6  333.27   13.50
  -1   9  -6  333.37   11.60
   1   9   6  314.87   13.20
  -1  -9   6  323.27   12.60
   1  -9  -6  346.27   11.90
  -1   9  -6  332.57   11.70
   2  -9   6  557.14   35.10
   2   9  -6  558.34   19.60
   2   9  -6  598.44   21.90
  -2   9   6  578.04   21.30
  -2   9   6  587.64   21.90
   2  -9   6  598.34   21.60
   2  -9   6  589.74   20.90
   2  -9   6  596.34   21.10
   2  -9   6  583.34   22.00
  -2   9   6  591.14   21.80
  -2   9   6  553.44   21.30
  -2  -9  -6  568.74   20.20
   2   9  -6  577.24   21.80
  -2  -9   6  589.54   22.10
   2  -9  -6  553.94   20.50
   2   9   6  587.34   21.20
   2   9   6  574.54   22.00
  -2  -9   6  585.74   21.00
  -2   9  -6  572.34   20.00
   2  -9  -6  599.74   20.40
   2   9   6  560.64   21.30
   2  -9  -6  596.64   20.50
  -2   9  -6  569.94   20.10
  -2  -9   6  593.74   22.70
  -2  -9   6  608.64   21.10
   3  -9   6  251.17   24.30
   3  -9   6  259.57   10.70
   3   9  -6  252.97   10.90
   3   9  -6  245.68   10.90
   3   9  -6  239.38   11.20
  -3   9   6  257.57   10.70
  -3   9   6  266.97   11.10
   3  -9   6  255.47   11.90
   3  -9   6  260.47   10.50
  -3   9   6  266.37   10.60
  -3   9   6  256.17   11.10
  -3   9  -6  244.18    9.50
   3   9   6  256.87   11.20
  -3  -9   6  249.97   10.30
   3   9   6  261.67   10.70
   3  -9  -6  252.27    9.70
   3  -9  -6  265.97    9.70
  -3  -9   6  264.07   10.30
  -3   9  -6  263.07    9.40
  -3   9  -6  267.37    9.30
   3   9   6  246.88   10.30
   3  -9  -6  261.47    9.60
   4   9  -6  442.36   16.80
   4  -9   6  420.86   16.20
   4  -9   6  416.06   17.40
   4  -9   6  422.56   16.10
   4  -9   6  446.86   16.50
   4   9  -6  461.45   18.80
   4   9  -6  451.55   16.90
  -4   9   6  497.15   18.50
  -4  -9   6  442.36   16.30
  -4  -9   6  446.96   16.10
   4   9   6  446.86   17.00
   4  -9  -6  426.16   15.40
   4   9   6  427.76   16.30
   4  -9  -6  426.46   15.40
   4  -9  -6  446.66   15.40
  -4   9  -6  442.36   17.20
  -4   9  -6  421.76   15.20
  -4  -9   6  426.76   17.30
   4  -9  -6  449.46   16.80
  -4   9  -6  442.16   15.30
   5   9  -6   33.00    3.50
   5   9  -6   30.10    3.00
   5  -9   6   25.20    2.50
   5   9  -6   24.10    2.70
   5  -9   6   25.60    2.30
  -5   9   6   27.40    3.20
   5  -9   6   33.60    2.80
  -5  -9  -6   28.80    2.70
  -5   9  -6   32.90    3.40
   5   9   6   25.10    3.00
  -5   9  -6   27.80    1.60
   5   9   6   27.80    2.80
   5   9   6   28.10    5.70
  -5  -9   6   24.60    2.30
   5  -9  -6   26.90    2.80
   5  -9  -6   28.80    1.70
   6  -9   6   32.80    2.20
  -6  -9  -6   33.40    2.40
   6   9  -6   29.60    3.20
   6   9  -6   41.40    3.80
   6   9  -6   32.10    2.40
   6  -9   6   34.30    2.60
   6  -9  -6   35.10    2.40
   6   9   6   36.50    2.50
   6  -9  -6   27.50    2.80
   6   9   6   35.60    2.60
  -6   9  -6   34.70    1.50
  -6  -9   6   29.80    2.00
  -6   9  -6   32.40    3.10
   0  10   6  127.79    6.60
   0 -10   6  123.39    6.50
   0 -10  -6  123.79    5.60
   0  10   6  126.29    7.10
   0 -10  -6  125.19    5.30
   0  10   6  129.09    6.50
   0 -10   6  128.99    6.10
   0 -10   6  126.99    7.30
   0  10  -6  131.99    6.90
   0  10  -6  125.29    4.90
  -1  10   6  238.18    9.80
  -1 -10  -6  232.58    8.60
  -1  10   6  221.18    9.80
   1  10  -6  240.38   10.10
   1 -10   6  227.88    9.30
  -1 -10  -6  226.48    8.80
   1 -10   6  227.38    9.80
   1  10  -6  230.68   10.20
   1 -10   6  178.18   34.00
   1  10  -6  225.98    8.00
  -1  10   6  222.08   10.20
   1  10   6  217.28    9.60
  -1 -10   6  236.58    9.80
  -1 -10   6  230.38    9.40
   1  10   6  228.18    9.80
   1  10   6  231.78   10.40
   1 -10  -6  242.18    8.80
   1 -10  -6  230.88    9.30
  -1  10  -6  230.68   10.00
  -1  10  -6  225.88    8.20
  -1 -10   6  234.88    9.40
   1 -10  -6  224.38    8.70
   2 -10   6  319.07   13.10
   2  10  -6  295.37   12.40
  -2  10   6  306.67   12.00
   2 -10   6  301.27   11.80
  -2  10   6  308.77   12.70
  -2  10   6  306.97   12.10
  -2 -10  -6  306.47   11.00
   2 -10   6  294.97   12.20
  -2 -10  -6  304.47   11.20
   2 -10   6  300.27   11.60
   2  10  -6  311.47   12.40
  -2  10  -6  295.27   12.20
  -2 -10   6  302.17   12.90
  -2  10  -6  306.47   10.70
   2 -10  -6  302.77   11.10
  -2  10  -6  291.07   10.70
   2 -10  -6  292.57   11.20
  -2 -10   6  313.17   11.80
   2  10   6  291.07   11.80
   2  10   6  309.87   12.80
   2 -10  -6  307.17   11.10
  -2 -10   6  303.47   11.70
   2  10   6  312.97   12.20
  -3  10   6  279.97   12.30
  -3 -10  -6  289.27   10.40
   3  10  -6  277.47   11.50
   3  10  -6  278.37   11.40
   3 -10   6  276.87   11.20
   3 -10   6  256.47   12.50
   3 -10   6  271.87   11.10
  -3  10   6  295.77   12.70
  -3  10   6  291.27   11.10
   3 -10  -6  283.47   10.20
  -3 -10   6  279.17   10.80
   3  10   6  284.57   11.70
   3  10   6  294.67   11.30
  -3  10  -6  276.57   11.30
  -3  10  -6  282.07    9.90
  -3 -10   6  265.37   12.10
   3 -10  -6  283.17   10.20
   3 -10  -6  281.07   10.30
  -3 -10   6  270.77   10.90
   4  10  -6  182.18    8.00
  -4 -10  -6  181.48    6.90
  -4  10   6  177.98    7.40
   4 -10   6  174.18    7.50
   4  10  -6  177.38    7.80
  -4  10   6  176.18    7.80
   4 -10   6  175.78    7.40
   4  10   6  172.28    7.30
  -4  10  -6  184.38    6.50
   4 -10  -6  184.68    7.70
  -4  10  -6  185.58    7.90
  -4 -10   6  174.38    7.20
   4 -10  -6  183.78    6.70
  -4 -10   6  183.88    7.40
   4 -10  -6  181.38    6.70
   4  10   6  181.08    8.00
  -4 -10   6  217.18   12.10
   5 -10   6   59.29    3.20
  -5 -10  -6   62.59    3.10
   5 -10   6   58.89    3.20
   5  10  -6   62.59    3.40
   5  10  -6   63.89    3.90
   5 -10  -6   62.29    2.40
  -5  10  -6   65.79    2.40
   5 -10  -6   64.49    3.50
  -5 -10   6   64.09    3.20
   5  10   6   63.19    3.60
   6 -10   6   34.90    1.90
   6  10  -6   31.40    2.20
   6 -10  -6   31.30    2.10
  -6 -10   6   32.30    1.80
   6  10   6   32.00    2.10
   0  11   6   -1.80    1.50
   0 -11   6    0.60    1.20
   0  11   6    2.00    1.70
   0  11   6   -1.00    1.40
   0 -11  -6   -1.50    1.70
   0 -11  -6   -0.50    0.80
   0 -11   6   -0.80    2.60
   0  11  -6    0.80    1.90
   0  11  -6   -0.30    1.70
   0 -11   6   -0.80    1.60
   1 -11   6  176.68    7.90
   1 -11   6  176.18    7.40
  -1  11   6  184.68    8.50
   1 -11   6  156.58    8.80
   1  11  -6  173.78    7.90
   1  11  -6  163.88    8.00
  -1 -11  -6  171.88    6.80
  -1  11   6  177.88    8.00
  -1 -11  -6  182.08    6.80
  -1  11   6  182.48    7.80
  -1 -11   6  183.28    9.10
  -1 -11   6  179.08    7.50
  -1 -11   6  175.18    7.30
   1  11   6  171.88    8.30
   1 -11  -6  174.18    6.80
   1  11   6  181.28    7.70
   1  11   6  187.98    8.00
   1 -11  -6  180.68    6.80
   1 -11  -6  163.48    7.00
  -1 -11   6  173.58    7.60
  -1  11  -6  184.78    8.10
  -1  11  -6  176.78    8.20
  -2 -11  -6  147.29    5.70
  -2  11   6  141.29    6.30
   2 -11   6  126.29    8.50
   2 -11   6  143.79    6.20
   2 -11   6  136.99    5.90
  -2  11   6  151.38    6.90
   2  11  -6  149.19    6.90
  -2  11   6  141.39    7.30
  -2 -11   6  121.59    7.80
   2 -11  -6  141.99    5.60
   2 -11  -6  142.39    5.60
   2 -11  -6  139.39    5.60
  -2 -11   6  133.19    6.00
  -2  11  -6  136.79    4.90
   2  11   6  142.59    6.10
  -2  11  -6  143.39    6.70
   3  11  -6   68.09    4.10
   3 -11   6   67.79    3.80
   3  11  -6   65.19    4.00
   3 -11   6   66.79    3.50
  -3  11   6   67.49    3.60
  -3  11   6   68.69    4.10
  -3 -11  -6   67.39    3.20
  -3  11   6   65.29    4.20
   3 -11  -6   62.69    3.30
   3 -11  -6   66.89    3.00
  -3 -11   6   65.89    3.50
   3 -11  -6   66.59    3.00
  -3  11  -6   63.09    4.30
   3  11   6   66.59    4.10
   3 -11  -6   69.19    4.40
  -3 -11   6   64.39    3.50
   3  11   6   61.39    3.60
  -4  11   6   20.20    2.50
   4  11  -6   20.90    2.10
   4 -11   6   17.20    1.90
   4 -11   6   17.00    1.90
   4  11  -6   25.10    2.70
  -4 -11  -6   19.20    1.80
  -4 -11   6   19.20    1.80
  -4 -11   6   20.20    2.00
  -4  11  -6   16.40    2.20
   4 -11  -6   15.20    2.50
   4  11   6   19.60    2.00
   4 -11  -6   20.10    1.30
   4  11   6   18.40    2.20
   5  11  -6  149.09    6.50
   5 -11   6  140.79    5.60
   5 -11   6  135.09    5.50
   5  11  -6  139.39    6.10
  -5 -11  -6  148.69    5.40
   5 -11  -6  167.98    6.20
  -5 -11   6  144.09    5.60
   5 -11  -6  150.38    5.80
   5  11   6  143.99    5.90
   0  12   6   36.30    2.80
   0 -12  -6   35.50    2.10
   0  12   6   35.70    3.10
   0 -12   6   33.60    2.40
   0 -12  -6   32.60    3.40
   0  12  -6   34.40    2.90
   0 -12  -6   31.80    2.30
   0  12  -6   34.50    3.20
   0  12   6   35.90    2.60
   0 -12   6   35.90    2.70
   1 -12   6   82.49    4.30
   1  12  -6   83.09    4.60
  -1 -12  -6   86.19    3.80
   1 -12   6   87.29    4.00
  -1  12   6   86.89    4.70
   1  12  -6   86.59    4.50
  -1  12   6   88.89    4.20
  -1  12   6   91.59    4.40
  -1 -12  -6   85.79    3.70
  -1 -12   6   79.59    4.40
   1  12   6   81.89    4.30
   1 -12  -6   86.19    3.70
   1 -12  -6   85.39    3.60
  -1  12  -6   82.09    4.50
   1  12   6   86.59    4.80
  -1  12  -6   86.79    4.80
  -1 -12   6   77.89    3.90
  -2 -12  -6  130.19    4.90
   2  12  -6  125.19    5.70
  -2  12   6  120.29    5.40
  -2  12   6  122.99    5.40
  -2  12   6  129.29    5.80
   2 -12   6  123.39    5.10
   2 -12   6  124.69    5.50
   2  12  -6  125.69    5.80
  -2 -12   6  119.99    5.20
  -2  12  -6  118.79    6.00
  -2 -12   6  126.89    5.20
   2 -12  -6  123.19    4.80
   2  12   6  128.49    5.90
   2  12   6  132.99    5.60
  -2  12  -6  117.69    5.50
   2 -12  -6  120.29    4.80
   3 -12   6   10.40    1.60
  -3  12   6   10.30    2.00
   3  12  -6   14.30    1.90
   3  12  -6   11.40    2.30
[truncated: 646,420 more chars]
